# Supplementary material for: Middle East Respiratory Syndrome Coronavirus Intra-Host Populations Are Characterized by Numerous High Frequency Variants
Source: PLoS One. 2016 Jan 20;11(1):e0146251. doi: 10.1371/journal.pone.0146251 (PMC4720378; doi:10.1371/journal.pone.0146251)
Supplement: S2 Table — The iSNV data is distributed between two spreadsheets, the first, S2A Table, shows all iSNVs that detected outside of the primer regions, and the second, S3 Table, shows iSNVs occurring in primer regions. iSNVs detected within primer sites were examined separately to consider the potential for un-trimmed primer errors to remain in reads mapped to the reference genome. In total this table consists of approx. 2000 rows of iSNV data and is available on request as an Excel spreadsheet. (XLSX) [file pone.0146251.s003.xlsx]

## Sheet: Nonprimer regions
Nt pos.	Data type	C1D1		C1D3		C1D5		C2D1		C2D3		C2D5		C3D1		C3D3		C3D5		SEED			*NA- not applicable, coverage was insufficient to make call
570	Consensus	0		0		G	1	G	1	G	1	G	1	G	1	G	0.99818	G	0.9982	G	1
570	iSNV	NA		NA		NA		NA		NA		NA		NA		A	0.00182	A	0.0018	NA
570	Coverage	NA		NA		17558		8486		5192		12851		13461		6058		10549		30731
571	Consensus	0		0		A	1	A	1	A	1	A	1	A	1	A	0.99827	A	0.99846	A	1
571	iSNV	NA		NA		NA		NA		NA		NA		NA		G	0.00173	T	0.00154	NA
571	Coverage	NA		NA		17592		8253		4874		10532		13354		5813		10430		30637
1994	Consensus	0		0		T	1	T	0.98056	T	1	T	1	T	0.96316	T	1	T	0.98311	T	1
1994	iSNV	NA		NA		0		A	0.01944	NA		NA		A	0.03684	NA		A	0.01689	0
1994	Coverage	NA		NA		18312		9052		200		834		12244		2108		7702		30005
2129	Consensus	C	1	C	1	C	1	C	0.99919	C	0.99887	C	1	C	1	C	0.99918	C	1	C	0.99884
2129	iSNV	NA		NA		NA		T	0.00081	T	0.00113	NA		NA		T	0.00082	NA		T	0.00116
2129	Coverage	2865		11359		27201		32055		36442		20538		19498		41634		20886		45581
2131	Consensus	T	1	T	0.99261	T	0.9946	T	0.99746	T	0.99579	T	0.99759	T	1	T	0.99564	T	0.99869	T	0.99739
2131	iSNV	NA		G	0.00739	G	0.0054	G	0.00254	G	0.00421	G	0.00241	NA		G	0.00436	G	0.00131	G	0.00261
2131	Coverage	3160		12319		28891		35014		39914		22784		20957		45210		22892		49136
2155	Consensus	A	1	A	1	A	1	A	0.99773	A	0.99905	A	1	A	1	A	1	A	1	A	1
2155	iSNV	NA		NA		NA		T	0.00227	T	0.00095	NA		NA		NA		NA		NA
2155	Coverage	5884		20724		37620		63052		66646		41924		30851		77622		38587		71812
2167	Consensus	G	1	G	1	G	1	G	0.99859	G	0.99904	G	1	G	0.99807	G	0.9984	G	0.99802	G	0.99825
2167	iSNV	NA		NA		NA		A	0.00141	A	0.00096	NA		A	0.00193	A	0.0016	A	0.00198	A	0.00175
2167	Coverage	6383		22151		36670		72544		71166		46467		31613		84315		39864		73072
2169	Consensus	A	1	A	0.92583	A	0.93773	A	0.92761	A	0.89387	A	0.93108	A	0.96431	A	0.87719	A	0.96171	A	0.98526
2169	iSNV	NA		C	0.07417	C	0.06227	C	0.07239	C	0.10613	C	0.06892	C	0.03569	C	0.12281	C	0.03829	C	0.01474
2169	Coverage	6643		22866		37755		75346		73390		48702		32482		87211		41194		75519
2185	Consensus	C	0.98556	C	1	C	1	C	1	C	1	C	1	C	1	C	0.9963	C	1	C	1
2185	iSNV	T	0.01356	NA		0		0		0		0		0		T	0.0037	0		0
2185	Coverage	8036		26685		40986		87840		88319		58841		36441		105255		49028		84782
2189	Consensus	C	0.99709	C	1	C	1	C	1	C	0.99829	C	1	C	1	C	1	C	1	C	0.99881
2189	iSNV	A	0.00291	NA		NA		NA		T	0.00171	NA		NA		NA		NA		T	0.00119
2189	Coverage	7904		25956		38905		85553		87350		57240		35104		103493		47721		81585
2205	Consensus	A	1	A	1	A	1	A	1	A	0.99972	A	1	A	0.99724	A	1	A	1	A	1
2205	iSNV	NA		NA		NA		NA		C	0.00028	NA		T	0.00276	NA		NA		NA
2205	Coverage	9082		29278		42307		97999		98746		66111		39885		118428		53939		90541
2251	Consensus	G	0.97854	G	0.98721	G	0.99246	G	0.99685	G	0.99902	G	0.9983	G	0.99513	G	1	G	1	G	0.89038
2251	iSNV	C	0.02146	C	0.01279	C	0.00754	C	0.00315	C	0.00098	C	0.0017	C	0.00487	NA		NA		C	0.10962
2251	Coverage	1308		5241		56622		39322		30563		11745		55012		24328		50080		112580
2336	Consensus	C	1	C	1	C	1	C	0.99698	C	1	C	1	C	1	C	1	C	0.9916	C	1
2336	iSNV	NA		NA		NA		T	0.00302	NA		NA		NA		NA		T	0.0084	0
2336	Coverage	2803		11721		32765		36143		18132		20716		22748		30895		18102		58951
2966	Consensus	C	0.86147	C	0.76246	C	0.75438	C	0.8332	C	0.77483	C	0.90521	C	0.93161	C	0.76559	C	0.94694	C	0.96104
2966	iSNV	A	0.13853	A	0.23754	A	0.24562	A	0.1668	A	0.22517	A	0.09479	A	0.06839	A	0.23441	A	0.05306	A	0.03896
2966	Coverage	3733		12242		15182		25806		12828		17333		12110		25432		9934		29112
3385	Consensus	T	1	T	1	T	1	T	1	T	0.99067	T	1	T	1	T	0.9833	T	1	T	1
3385	iSNV	NA		NA		NA		0		C	0.00933	0		NA		C	0.0167	NA		0
3385	Coverage	2744		10366		11710		19338		10614		14281		9788		20775		8149		24155
3431	Consensus	T	1	T	1	T	1	T	1	T	1	T	1	T	1	T	0.933	T	1	T	1
3431	iSNV	0		0		0		0		0		0		0		A	0.067	0		0
3431	Coverage	2961		11129		12569		20251		11451		14998		10205		21608		8598		24962
3475	Consensus	A	1	A	1	A	1	A	1	A	1	A	0.99151	A	1	A	1	A	0.80347	A	1
3475	iSNV	NA		NA		NA		0		NA		C	0.00849	NA		0		C	0.19653	0
3475	Coverage	3312		11920		13980		22390		12260		16617		10796		22194		9100		26316
3861	Consensus	C	1	C	1	C	1	C	1	C	1	C	1	C	0.99902	C	0.99943	C	1	C	1
3861	iSNV	NA		NA		NA		NA		NA		NA		T	0.00098	T	0.00057	NA		NA
3861	Coverage	3297		13119		13339		24000		16166		18400		10187		27871		9525		27879
4033	Consensus	G	0.99458	G	0.9993	G	1	G	1	G	1	G	1	G	1	G	1	G	1	G	1
4033	iSNV	T	0.00542	T	0.0007	NA		NA		NA		NA		NA		NA		NA		NA
4033	Coverage	4611		17033		17889		2803		21901		12695		14025		2945		11923		29059
4048	Consensus	G	0.99841	G	0.99878	G	1	G	1	G	1	G	1	G	1	G	1	G	1	G	1
4048	iSNV	T	0.00159	T	0.00122	NA		NA		NA		NA		NA		NA		NA		NA
4048	Coverage	3143		12259		13954		2794		18511		11522		10919		2859		8361		21316
4364	Consensus	0		0		T	1	T	1	T	1	T	0.92063	T	1	T	1	T	1	T	1
4364	iSNV	NA		NA		0		NA		NA		A	0.07937	0		NA		0		0
4364	Coverage	NA		NA		5288		957		53		126		3468		407		1659		2903
5870	Consensus	C	1	0		C	1	C	1	C	1	C	1	C	1	C	0.99874	C	0.99313	C	1
5870	iSNV	NA		NA		NA		NA		NA		NA		NA		T	0.00126	T	0.00687	NA
5870	Coverage	370		NA		7057		7768		2187		16132		11667		17491		6259		13369
5937	Consensus	A	1	0		A	1	A	1	A	1	A	1	A	0.99752	A	0.97497	A	1	A	1
5937	iSNV	NA		NA		NA		NA		NA		NA		T	0.00248	G	0.02503	NA		NA
5937	Coverage	1041		NA		15442		25912		3190		39664		22573		65035		16078		38402
5954	Consensus	C	1	0		C	1	C	1	C	0.99643	C	1	C	1	C	0.99566	C	1	C	1
5954	iSNV	NA		NA		NA		NA		T	0.00357	0		NA		T	0.00434	NA		0
5954	Coverage	1129		NA		16516		28933		3078		42540		23219		63402		16524		42742
6024	Consensus	G	1	0		G	1	G	0.94024	G	1	G	1	G	1	G	1	G	1	G	1
6024	iSNV	NA		NA		0		T	0.05976	0		0		0		0		0		0
6024	Coverage	218		NA		7129		5189		6182		5384		7070		4486		4277		9102
6083	Consensus	T	1	0		T	1	T	1	T	1	T	1	T	1	T	0.90638	T	0.92889	T	1
6083	iSNV	NA		NA		0		0		0		0		0		C	0.09362	C	0.07111	0
6083	Coverage	349		NA		4100		4991		6911		6879		4152		3055		2729		10493
6159	Consensus	T	1	0		T	1	T	1	T	1	T	1	T	1	T	1	T	0.87305	T	1
6159	iSNV	NA		NA		0		0		0		0		0		NA		G	0.10468	0
6159	Coverage	377		NA		2254		4697		6534		8157		2494		342		1347		12074
6161	Consensus	G	0.99246	0		G	1	G	1	G	1	G	1	G	1	G	1	G	0.89222	G	1
6161	iSNV	T	0.00754	NA		NA		NA		NA		NA		NA		NA		C	0.10778	NA
6161	Coverage	398		NA		2300		4867		6686		8442		2606		378		1367		12523
6163	Consensus	G	1	0		G	1	G	0.99833	G	1	G	1	G	1	G	1	G	0.97632	G	1
6163	iSNV	NA		NA		NA		T	0.00167	NA		NA		NA		NA		T	0.02368	NA
6163	Coverage	402		NA		2321		4804		6693		8356		2588		405		1267		12421
6166	Consensus	T	1	0		T	1	T	1	T	0.99611	T	0.99823	T	1	T	1	T	0.97046	T	1
6166	iSNV	NA		NA		NA		NA		G	0.00389	G	0.00177	NA		NA		G	0.02954	NA
6166	Coverage	408		NA		2317		4903		6682		8471		2602		438		1117		12614
6171	Consensus	T	1	0		T	1	T	1	T	0.996	T	0.99872	T	1	T	1	T	0.96892	T	1
6171	iSNV	NA		NA		NA		NA		G	0.004	G	0.00128	NA		NA		G	0.03108	NA
6171	Coverage	411		NA		2343		5058		6751		8613		2643		494		1094		13029
6172	Consensus	C	0.58272	0		C	0.81189	C	0.93789	C	0.93896	C	0.95461	C	0.92112	C	1	C	1	T	0.85805
6172	iSNV	T	0.41728	NA		T	0.18811	T	0.06211	T	0.06104	T	0.04539	T	0.07888	NA		NA		C	0.14195
6172	Coverage	405		NA		2356		5073		6751		8638		2638		506		1105		13035
7478	Consensus	A	1	0		A	1	A	1	A	0.98015	A	0.96161	A	1	A	1	A	1	A	0.98022
7478	iSNV	NA		NA		NA		NA		G	0.01985	G	0.03839	NA		NA		NA		G	0.01978
7478	Coverage	342		NA		1893		3576		5240		6227		1633		425		756		10619
8050	Consensus	A	1	A	1	A	1	A	0.62188	A	0.99844	A	0.99415	A	0.91241	A	0.92275	A	0.92185	A	0.9405
8050	iSNV	NA		NA		NA		C	0.37812	C	0.00156	C	0.00585	C	0.08759	C	0.07725	C	0.07815	C	0.0595
8050	Coverage	239		76		2099		1243		4477		3763		274		1892		1382		8777
8110	Consensus	G	1	G	1	G	1	G	1	G	0.99912	G	1	G	0.99936	G	1	G	1	G	1
8110	iSNV	NA		NA		NA		NA		T	0.00088	NA		T	0.00064	NA		NA		NA
8110	Coverage	310		84		26570		16801		11357		13527		23443		12535		19432		18583
8112	Consensus	G	1	G	1	G	1	G	0.99875	G	1	G	1	G	0.99932	G	1	G	1	G	1
8112	iSNV	NA		NA		NA		T	0.00125	NA		NA		T	0.00068	NA		NA		NA
8112	Coverage	302		82		26814		16860		11208		13210		23713		12554		19692		18646
8144	Consensus	C	0.99617	C	1	C	1	C	1	C	1	C	1	C	1	C	0.99905	C	1	C	1
8144	iSNV	A	0.00383	NA		NA		NA		NA		NA		NA		A	0.00095	NA		NA
8144	Coverage	2347		331		64699		21834		41973		69530		96606		68567		55149		125739
8166	Consensus	C	1	C	1	C	1	C	1	C	1	C	1	C	0.99925	C	1	C	1	C	0.99929
8166	iSNV	NA		NA		NA		NA		NA		NA		T	0.00075	NA		NA		T	0.00071
8166	Coverage	2804		433		83408		21401		51925		93920		134126		95985		72704		170135
8197	Consensus	C	1	C	1	C	1	C	1	C	1	C	0.96742	C	1	C	1	C	0.99958	C	1
8197	iSNV	NA		NA		NA		NA		NA		T	0.03258	NA		NA		A	0.00042	NA
8197	Coverage	2429		390		81840		19046		43967		89205		132658		93231		64916		157670
8396	Consensus	0		0		A	1	A	1	A	1	C	0.80495	A	1	A	1	A	1	A	1
8396	iSNV	NA		NA		0		0		0		A	0.19505	0		0		0		0
8396	Coverage	NA		NA		7558		2680		245		323		6269		749		3050		3360
8614	Consensus	0		0		T	0.94158	T	0.84489	0		0		T	0.95049	T	1	T	0.85001	T	1
8614	iSNV	NA		NA		C	0.05842	C	0.15511	NA		NA		C	0.04951	NA		C	0.14999	0
8614	Coverage	NA		NA		9724		1586		NA		NA		7776		819		3287		4289
9227	Consensus	0		0		C	1	C	1	0		0		C	0.9987	C	1	C	1	C	0.99572
9227	iSNV	NA		NA		NA		NA		NA		NA		T	0.0013	NA		NA		T	0.00428
9227	Coverage	NA		NA		9922		1563		NA		NA		9208		739		4293		5377
9605	Consensus	0		0		T	1	T	1	0		0		T	0.97884	T	1	T	0.96235	T	1
9605	iSNV	NA		NA		0		NA		NA		NA		C	0.02116	NA		C	0.03765	NA
9605	Coverage	NA		NA		8711		1741		NA		NA		8366		595		3692		3964
9798	Consensus	0		0		G	1	G	0.8963	0		0		G	1	G	1	G	1	G	0.99825
9798	iSNV	NA		NA		NA		C	0.1037	NA		NA		NA		NA		NA		A	0.00175
9798	Coverage	NA		NA		6347		1279		NA		NA		6348		560		3008		2861
11510	Consensus	C	1	C	1	C	1	C	0.9804	C	1	C	0.97947	C	0.98339	C	1	C	1	C	1
11510	iSNV	NA		NA		0		T	0.0196	NA		T	0.02053	T	0.01661	0		NA		0
11510	Coverage	740		1647		8254		13064		4739		8332		5841		10937		4456		17765
12172	Consensus	A	1	A	1	A	1	A	1	A	1	A	1	A	1	A	0.99891	A	0.99888	A	1
12172	iSNV	NA		NA		NA		NA		NA		NA		NA		G	0.00109	G	0.00112	NA
12172	Coverage	1333		2884		18495		27225		7640		17490		14628		19207		10686		36963
12180	Consensus	C	1	C	1	C	1	C	1	C	1	C	1	C	1	C	0.99932	C	1	C	0.99929
12180	iSNV	NA		NA		NA		NA		NA		NA		NA		T	0.00068	NA		T	0.00071
12180	Coverage	1148		2543		16416		23302		6387		14535		12955		16272		9218		31143
12584	Consensus	0		0		A	1	A	0.9914	0		0		A	1	A	0.98953	A	1	A	1
12584	iSNV	NA		NA		NA		T	0.0086	NA		NA		NA		T	0.01047	NA		NA
12584	Coverage	NA		NA		4791		465		NA		NA		3864		191		1736		2006
13234	Consensus	0		0		A	1	A	1	0		0		A	0.85492	A	1	A	0.9404	A	1
13234	iSNV	NA		NA		0		NA		NA		NA		T	0.14508	NA		T	0.0596	0
13234	Coverage	NA		NA		5362		463		NA		NA		4178		189		1980		2640
16330	Consensus	G	0.99187	0		G	1	G	0.99593	G	1	G	1	G	0.99946	G	1	G	1	G	1
16330	iSNV	T	0.00813	NA		NA		A	0.00407	NA		NA		T	0.00054	NA		NA		NA
16330	Coverage	369		NA		35203		22379		8058		5162		27999		8016		15962		46333
16331	Consensus	G	1	0		G	1	G	0.9992	G	1	G	1	G	1	G	1	G	0.99909	G	1
16331	iSNV	NA		NA		NA		T	0.0008	NA		NA		NA		NA		T	0.00091	NA
16331	Coverage	343		NA		24687		13770		6486		4378		19937		5874		10949		33196
16566	Consensus	0		0		A	1	A	1	0		A	0.75	A	1	A	1	A	1	A	1
16566	iSNV	NA		NA		0		0		NA		G	0.25	0		NA		0		0
16566	Coverage	NA		NA		7377		2029		NA		88		5110		357		2489		8240
19468	Consensus	A	1	0		A	1	A	1	A	1	A	1	A	1	A	1	A	1	A	0.77716
19468	iSNV	NA		NA		0		0		0		0		0		NA		0		C	0.22284
19468	Coverage	302		NA		3017		5335		4198		6569		2027		431		1024		15812
20540	Consensus	0		0		A	1	A	1	A	0.85	A	1	A	1	A	1	A	1	A	1
20540	iSNV	NA		NA		0		0		T	0.15	NA		0		NA		0		0
20540	Coverage	NA		NA		10442		2187		60		71		10507		756		6775		94439
20541	Consensus	0		0		T	1	T	1	T	0.85484	T	1	T	1	T	1	T	1	T	1
20541	iSNV	NA		NA		0		0		A	0.14516	NA		0		NA		0		0
20541	Coverage	NA		NA		10304		2153		62		71		10376		744		6701		93383
22333	Consensus	A	1	0		A	1	A	0.99469	A	0.99345	A	0.99715	A	1	A	1	A	1	A	1
22333	iSNV	NA		NA		NA		T	0.00531	T	0.00655	T	0.00285	NA		NA		NA		NA
22333	Coverage	504		NA		8292		10556		11444		12632		5782		3901		3337		15830
22931	Consensus	T	1	0		T	1	T	1	T	1	T	1	T	1	T	0.99768	T	0.9976	T	1
22931	iSNV	NA		NA		NA		NA		NA		NA		NA		G	0.00232	G	0.0024	NA
22931	Coverage	335		NA		3883		7396		7118		9540		3162		2153		2087		13028
23150	Consensus	G	1	0		G	1	G	0.88376	G	0.9477	G	0.87729	G	0.81442	G	0.87469	G	0.93076	G	1
23150	iSNV	NA		NA		0		T	0.11624	T	0.0523	T	0.12271	T	0.18558	T	0.12531	T	0.06924	0
23150	Coverage	414		NA		4154		7751		7747		10223		3385		2395		2284		13941
24059	Consensus	C	0.63777	0		C	0.83779	C	0.95438	C	0.97013	C	1	C	1	C	1	C	1	T	0.88342
24059	iSNV	T	0.36223	NA		T	0.16221	T	0.04562	T	0.02987	0		NA		NA		NA		C	0.11658
24059	Coverage	323		NA		3330		5875		6026		8048		2377		1842		1689		9942
24091	Consensus	T	1	0		T	0.96227	T	0.98788	T	1	T	1	T	1	T	1	T	1	T	0.98918
24091	iSNV	NA		NA		C	0.03773	C	0.01212	NA		NA		NA		NA		NA		C	0.01082
24091	Coverage	317		NA		3515		6365		6174		8571		2613		1856		1776		10591
24399	Consensus	G	0.99348	0		G	0.99889	G	1	G	1	G	1	G	1	G	1	G	1	G	1
24399	iSNV	T	0.00652	NA		T	0.00111	NA		NA		NA		NA		NA		NA		NA
24399	Coverage	461		NA		8112		10398		7318		1702		8132		3347		5111		17901
24474	Consensus	0		0		G	0.98573	G	0.72085	G	1	G	0.96899	G	0.81957	G	0.82133	G	0.88869	G	1
24474	iSNV	NA		NA		A	0.01427	A	0.27915	NA		A	0.03101	A	0.18043	A	0.17867	A	0.11131	NA
24474	Coverage	NA		NA		5955		1175		71		387		3987		694		2192		4313
24499	Consensus	0		0		C	0.82434	C	0.95896	C	1	C	1	C	0.97042	C	1	C	1	A	0.88547
24499	iSNV	NA		NA		A	0.17566	A	0.04104	NA		NA		A	0.02958	NA		NA		C	0.11453
24499	Coverage	NA		NA		8752		1730		84		394		6119		877		3375		7413
24502	Consensus	0		0		A	0.96686	A	1	A	1	A	1	A	0.95592	A	1	A	0.97775	A	0.98638
24502	iSNV	NA		NA		G	0.03314	NA		NA		NA		G	0.04408	NA		G	0.02225	G	0.01362
24502	Coverage	NA		NA		8934		1776		84		392		6216		869		3461		7713
24514	Consensus	0		0		A	0.99205	A	1	A	1	A	1	A	1	A	1	A	1	A	0.98864
24514	iSNV	NA		NA		G	0.00795	NA		NA		NA		NA		NA		NA		G	0.01136
24514	Coverage	NA		NA		10691		2192		89		398		7840		1027		4253		9601
25332	Consensus	0		0		A	0.99886	A	1	0		0		A	0.99897	A	1	A	0.99909	A	0.98613
25332	iSNV	NA		NA		T	0.00114	NA		NA		NA		T	0.00103	NA		T	0.00091	T	0.01387
25332	Coverage	NA		NA		19247		3674		NA		NA		15588		1060		7718		19685
25394	Consensus	0		0		C	1	C	1	0		0		C	0.97194	C	1	C	0.96048	C	1
25394	iSNV	NA		NA		0		NA		NA		NA		T	0.02806	NA		T	0.03952	0
25394	Coverage	NA		NA		18622		3613		NA		NA		15293		1097		7518		20849
25745	Consensus	0		0		T	1	T	1	0		0		T	0.99288	T	0.99402	T	1	T	1
25745	iSNV	NA		NA		NA		NA		NA		NA		C	0.00712	C	0.00598	NA		NA
25745	Coverage	NA		NA		17201		3374		NA		NA		15179		1004		7186		17782
26454	Consensus	0		0		T	1	T	1	T	0.99823	T	1	T	1	T	1	T	0.99951	T	1
26454	iSNV	NA		NA		NA		NA		G	0.00177	NA		NA		NA		G	0.00049	NA
26454	Coverage	NA		NA		58357		41637		10165		17177		55258		13861		30445		73579
26456	Consensus	0		0		A	1	A	1	A	0.99823	A	1	A	1	A	1	A	0.99951	A	1
26456	iSNV	NA		NA		NA		NA		T	0.00177	NA		NA		NA		T	0.00049	NA
26456	Coverage	NA		NA		58067		38670		10191		17216		55195		13811		30421		73317
26518	Consensus	0		0		C	0.99954	C	1	C	1	C	1	C	1	C	1	C	1	C	0.99699
26518	iSNV	NA		NA		T	0.00046	NA		NA		NA		NA		NA		NA		T	0.00301
26518	Coverage	NA		NA		36703		22304		8868		13668		31081		7909		16569		40886
26534	Consensus	0		0		C	1	C	1	C	1	C	1	C	1	C	1	C	0.99792	C	0.99918
26534	iSNV	NA		NA		NA		NA		NA		NA		NA		NA		T	0.00208	T	0.00082
26534	Coverage	NA		NA		26116		15423		7721		9778		20241		5915		11037		26842
26546	Consensus	0		0		C	0.99716	C	1	C	1	C	1	C	1	C	1	C	1	C	0.99937
26546	iSNV	NA		NA		T	0.00284	NA		NA		NA		NA		NA		NA		T	0.00063
26546	Coverage	NA		NA		19032		10684		4955		7830		13344		4575		6256		17463
26556	Consensus	0		0		G	0.99886	G	1	G	1	G	0.97325	G	1	G	1	G	1	G	1
26556	iSNV	NA		NA		T	0.00114	NA		NA		C	0.02675	NA		NA		NA		NA
26556	Coverage	NA		NA		13154		7403		3571		6505		8724		2578		3899		11250
26834	Consensus	0		0		0		0		C	0.74814	C	1	0		0		0		0
26834	iSNV	NA		NA		NA		NA		T	0.25186	NA		NA		NA		NA		NA
26834	Coverage	NA		NA		NA		NA		941		50		NA		NA		NA		NA
27162	Consensus	0		0		0		0		G	0.87785	G	0.94444	0		0		0		0
27162	iSNV	NA		NA		NA		NA		A	0.12215	A	0.05556	NA		NA		NA		NA
27162	Coverage	NA		NA		NA		NA		1097		54		NA		NA		NA		NA
28332	Consensus	C	0.99883	C	1	C	0.99977	C	0.99964	C	1	C	0.99967	C	0.99964	C	1	C	0.99956	C	0.99963
28332	iSNV	T	0.00117	NA		T	0.00023	T	0.00036	NA		T	0.00033	T	0.00036	NA		T	0.00044	T	0.00037
28332	Coverage	36053		32997		150626		215476		40261		154702		72053		44390		413520		184441
28333	Consensus	G	0.99781	G	1	G	1	G	0.99976	G	1	G	0.99968	G	0.99969	G	1	G	0.99937	G	0.9995
28333	iSNV	T	0.00172	NA		NA		T	0.00024	NA		T	0.00032	A	0.00031	NA		T	0.00039	T	0.00027
28333	Coverage	36066		33111		149932		214728		40053		154301		71918		44329		416045		183599
28335	Consensus	C	0.99795	C	1	C	0.9995	C	0.99945	C	0.999	C	0.99958	C	0.99961	C	1	C	0.99946	C	0.99936
28335	iSNV	T	0.00167	NA		T	0.0005	T	0.00055	T	0.001	T	0.00042	T	0.00039	NA		T	0.00054	T	0.00064
28335	Coverage	36032		33220		149679		214505		39877		153154		71727		44224		418695		183179
28337	Consensus	G	0.99882	G	1	G	0.99978	G	0.99977	G	1	G	1	G	1	G	1	G	0.99967	G	1
28337	iSNV	T	0.00118	NA		T	0.00022	T	0.00023	NA		NA		NA		NA		T	0.00033	NA
28337	Coverage	36534		33965		149719		213862		40454		153060		71911		44277		421906		183169
28342	Consensus	C	0.999	C	1	C	1	C	0.99979	C	1	C	1	C	1	C	1	C	1	C	0.99979
28342	iSNV	A	0.001	NA		NA		A	0.00021	NA		NA		NA		NA		NA		A	0.00021
28342	Coverage	37089		35059		149815		213463		40503		153768		72192		44326		427733		182841
28343	Consensus	C	0.99579	C	1	C	0.99962	C	0.99956	C	0.99954	C	0.99953	C	0.99913	C	1	C	0.99984	C	0.99968
28343	iSNV	A	0.00421	NA		A	0.00038	A	0.00044	A	0.00046	A	0.00047	A	0.00087	NA		A	0.00016	A	0.00032
28343	Coverage	37513		35604		150200		213934		41153		154611		72402		44632		430323		183340
28348	Consensus	G	0.99905	G	1	G	1	G	1	G	1	G	1	G	1	G	1	G	0.99973	G	1
28348	iSNV	T	0.00095	NA		NA		NA		NA		NA		NA		NA		T	0.00027	NA
28348	Coverage	38950		37365		149601		213186		40679		157996		72336		45340		431873		183659
28355	Consensus	C	0.99955	C	0.99956	C	0.99968	C	0.99972	C	1	C	0.99976	C	0.99957	C	1	C	0.99968	C	0.99977
28355	iSNV	A	0.00045	T	0.00044	T	0.00032	T	0.00028	NA		T	0.00024	T	0.00043	NA		T	0.00032	T	0.00023
28355	Coverage	40373		38798		146128		211588		43175		155784		71590		46456		450796		181016
28356	Consensus	C	0.99569	C	0.99819	C	0.99916	C	0.9988	C	0.99907	C	0.99911	C	0.99554	C	0.99926	C	0.99931	C	0.99907
28356	iSNV	A	0.00292	A	0.00125	T	0.00047	A	0.00073	T	0.00056	A	0.00049	A	0.00368	T	0.00074	T	0.00069	T	0.00065
28356	Coverage	40139		39328		143734		208563		43198		153419		70569		46146		449554		178184
28357	Consensus	G	0.99765	G	0.99954	G	0.99961	G	0.9996	G	1	G	0.99953	G	0.99937	G	1	G	0.99933	G	0.99943
28357	iSNV	A	0.0019	A	0.00046	A	0.00039	A	0.0004	NA		A	0.00047	A	0.00063	NA		A	0.00051	A	0.00057
28357	Coverage	40007		38994		141857		205973		42773		151484		69882		45763		446738		175804
28359	Consensus	G	0.9975	G	1	G	1	G	0.99973	G	1	G	1	G	1	G	1	G	0.99959	G	0.99973
28359	iSNV	T	0.0025	NA		NA		T	0.00027	NA		NA		NA		NA		T	0.00041	T	0.00027
28359	Coverage	40791		40022		143396		207839		43480		152814		70430		46545		460554		177540
28360	Consensus	G	0.99772	G	0.99924	G	0.99912	G	0.99936	G	0.99939	G	0.99927	G	0.99913	G	0.9991	G	0.99878	G	0.99902
28360	iSNV	T	0.00149	A	0.00076	A	0.00058	A	0.00064	A	0.00061	A	0.00073	A	0.00087	A	0.0009	A	0.00088	A	0.00071
28360	Coverage	40838		40541		142812		207020		44633		152327		70139		46877		462856		176801
28361	Consensus	C	0.9979	C	1	C	0.9994	C	0.99951	C	1	C	0.99943	C	0.99912	C	1	C	0.99953	C	0.99929
28361	iSNV	A	0.00147	NA		T	0.00032	A	0.00026	NA		A	0.00029	T	0.00051	NA		T	0.00047	T	0.00043
28361	Coverage	41489		41279		144240		208809		45324		153920		70842		47583		472438		178515
28362	Consensus	C	0.99805	C	1	C	0.99975	C	0.9998	C	1	C	0.99973	C	0.99939	C	1	C	0.99966	C	0.99975
28362	iSNV	A	0.00195	NA		A	0.00025	A	0.0002	NA		A	0.00027	A	0.00061	NA		T	0.00017	A	0.00025
28362	Coverage	41488		41300		144178		208771		45346		154139		70925		47519		475453		178334
28366	Consensus	C	0.99965	C	1	C	1	C	1	C	1	C	1	C	1	C	1	C	0.99981	C	1
28366	iSNV	T	0.00035	NA		NA		NA		NA		NA		NA		NA		T	0.00019	NA
28366	Coverage	42270		42886		143625		207273		46890		153370		70612		48469		482877		177704
28367	Consensus	C	0.99707	C	1	C	1	C	0.99975	C	1	C	0.99971	C	0.99926	C	1	C	1	C	0.99964
28367	iSNV	A	0.00293	NA		NA		A	0.00025	NA		A	0.00029	A	0.00074	NA		NA		A	0.00036
28367	Coverage	43060		43841		146148		210451		47889		155808		71759		49310		494072		180480
28368	Consensus	C	0.99424	C	0.99925	C	0.99876	C	0.99868	C	0.99948	C	0.99859	C	0.99887	C	1	C	0.9993	C	0.99754
28368	iSNV	A	0.00576	A	0.00075	T	0.00081	T	0.00072	T	0.00052	T	0.00094	A	0.00113	NA		T	0.00051	T	0.00193
28368	Coverage	43551		44204		147954		212937		48255		159848		72716		49735		502000		182659
28374	Consensus	G	0.99897	G	1	G	0.9997	G	0.99973	G	1	G	0.99974	G	0.99955	G	1	G	0.99929	G	0.99961
28374	iSNV	T	0.00069	NA		A	0.0003	A	0.00027	NA		A	0.00026	A	0.00045	NA		A	0.0004	A	0.00039
28374	Coverage	44739		45237		148469		213117		49249		154624		72701		50056		524389		184105
28375	Consensus	C	0.99899	C	0.99783	C	0.99948	C	0.99926	C	0.99943	C	0.99963	C	0.99937	C	0.99951	C	0.99939	C	0.99943
28375	iSNV	A	0.00053	T	0.00217	T	0.00052	T	0.00074	T	0.00057	T	0.00037	T	0.00063	T	0.00049	T	0.00061	T	0.00057
28375	Coverage	45365		46133		149476		214806		50506		156070		73292		50881		528821		185414
28377	Consensus	G	0.99929	G	1	G	0.99975	G	0.99979	G	1	G	1	G	1	G	1	G	0.99961	G	0.99967
28377	iSNV	T	0.00071	NA		T	0.00025	T	0.00021	NA		NA		NA		NA		T	0.00039	T	0.00033
28377	Coverage	46333		47149		150515		216232		51251		156819		73897		51505		543923		186739
28380	Consensus	T	0.99957	T	1	T	1	T	1	T	1	T	1	T	1	T	1	T	1	T	0.99925
28380	iSNV	A	0.00043	NA		NA		NA		NA		NA		NA		NA		0		A	0.00075
28380	Coverage	46797		47178		150368		215848		51604		156774		73976		51198		554568		187193
28381	Consensus	G	0.99945	G	0.9996	G	0.99963	G	1	G	1	G	1	G	1	G	1	G	0.99971	G	1
28381	iSNV	T	0.00055	T	0.0004	T	0.00037	NA		NA		NA		NA		NA		T	0.00029	NA
28381	Coverage	47042		47209		150688		216188		51751		157209		74141		51131		560756		187692
28382	Consensus	C	0.99964	C	1	C	1	C	0.99981	C	1	C	1	C	1	C	1	C	0.99976	C	0.99978
28382	iSNV	A	0.00036	NA		NA		T	0.00019	NA		NA		NA		NA		T	0.00024	T	0.00022
28382	Coverage	47650		47708		151644		217487		52507		158365		74666		51590		567273		188848
28383	Consensus	T	0.99923	T	0.99954	T	0.99975	T	0.99968	T	0.9996	T	0.99969	T	0.99969	T	1	T	0.99962	T	0.99931
28383	iSNV	C	0.00077	C	0.00046	C	0.00025	C	0.00032	C	0.0004	C	0.00031	C	0.00031	NA		C	0.00038	C	0.00069
28383	Coverage	48039		48033		152497		218538		52770		159220		75071		51763		575265		189911
28385	Consensus	T	0.99967	T	1	T	1	T	1	T	1	T	1	T	1	T	1	T	0.99984	T	0.99955
28385	iSNV	A	0.00033	NA		NA		NA		NA		NA		NA		NA		A	0.00016	C	0.00045
28385	Coverage	48673		47911		154072		220885		53353		160970		75843		52085		584018		192010
28392	Consensus	G	0.99643	G	1	G	0.99976	G	0.99973	G	0.99965	G	1	G	1	G	1	G	0.99947	G	0.99965
28392	iSNV	T	0.00357	NA		T	0.00024	T	0.00027	T	0.00035	NA		NA		NA		T	0.00053	T	0.00035
28392	Coverage	47048		45034		145920		210671		50865		153589		71986		48939		579156		183964
28395	Consensus	G	0.99894	G	1	G	0.99975	G	1	G	1	G	1	G	1	G	1	G	0.99967	G	1
28395	iSNV	T	0.00106	NA		T	0.00025	NA		NA		NA		NA		NA		T	0.00033	NA
28395	Coverage	46436		43505		140988		204487		49597		149445		70273		47220		569757		178890
28398	Consensus	G	0.99861	G	0.99936	G	0.99956	G	0.99972	G	1	G	0.99975	G	1	G	1	G	0.99955	G	1
28398	iSNV	T	0.00139	T	0.00064	T	0.00044	T	0.00028	NA		T	0.00025	NA		NA		T	0.00045	NA
28398	Coverage	46047		42490		137211		199247		49140		146032		68765		45993		566757		175309
28399	Consensus	C	0.99803	C	1	C	0.99952	C	0.99934	C	0.99941	C	0.99933	C	0.99934	C	1	C	0.9991	C	0.99937
28399	iSNV	T	0.00142	NA		T	0.00048	T	0.00066	T	0.00059	T	0.00067	T	0.00066	NA		T	0.0009	T	0.00063
28399	Coverage	45646		41915		136532		198275		48972		145905		68640		45496		568817		175046
28400	Consensus	G	0.99659	G	0.99964	G	0.99933	G	0.99931	G	1	G	0.99914	G	0.99948	G	1	G	0.99894	G	0.99927
28400	iSNV	T	0.00281	T	0.00036	T	0.00039	T	0.00035	NA		T	0.00047	A	0.00052	NA		T	0.00068	A	0.00043
28400	Coverage	45519		41450		136399		198565		48565		145918		68609		45016		570674		174857
28401	Consensus	G	0.9983	G	0.99924	G	0.99934	G	0.99937	G	0.99942	G	0.9993	G	0.99877	G	0.999	G	0.99877	G	0.99886
28401	iSNV	A	0.0011	A	0.00076	A	0.00066	A	0.00063	A	0.00058	A	0.0007	A	0.00123	A	0.001	A	0.00103	A	0.00114
28401	Coverage	45362		40885		135979		197940		48121		145581		68525		44134		575453		175226
28402	Consensus	C	0.99855	C	1	C	0.9993	C	0.99952	C	0.99964	C	0.99968	C	0.99958	C	1	C	0.99954	C	0.99932
28402	iSNV	A	0.00093	NA		T	0.00045	A	0.00026	T	0.00036	T	0.00032	T	0.00042	NA		T	0.00046	T	0.0004
28402	Coverage	45368		40653		136466		198673		47677		145919		68642		43875		576886		176016
28406	Consensus	G	0.99961	G	1	G	1	G	1	G	1	G	1	G	1	G	1	G	0.99979	G	1
28406	iSNV	T	0.00039	NA		NA		NA		NA		NA		NA		NA		T	0.00021	NA
28406	Coverage	48279		42252		141941		205368		50249		150993		70816		45253		604641		183030
28408	Consensus	T	1	T	1	T	1	T	1	T	1	T	1	T	1	T	1	T	0.99982	T	0.9993
28408	iSNV	NA		NA		NA		NA		NA		NA		NA		NA		C	0.00018	C	0.0007
28408	Coverage	47979		40651		140199		203141		49277		149132		69922		43570		605029		182039
28410	Consensus	C	0.99784	C	0.99898	C	1	C	0.99949	C	0.99921	C	0.99959	C	1	C	0.99952	C	0.9993	C	1
28410	iSNV	T	0.00216	T	0.00102	NA		T	0.00051	T	0.00079	T	0.00041	NA		T	0.00048	T	0.0007	NA
28410	Coverage	47779		40171		138977		201723		47813		148365		69213		41805		605467		181807
28411	Consensus	G	0.99492	G	1	G	1	G	1	G	0.99955	G	0.99959	G	1	G	1	G	0.99932	G	1
28411	iSNV	T	0.00458	NA		NA		NA		T	0.00045	T	0.00041	NA		NA		T	0.00068	NA
28411	Coverage	47632		39481		138755		201224		47004		148101		69068		40544		607183		182271
28412	Consensus	G	0.99866	G	1	G	1	G	1	G	1	G	1	G	1	G	1	G	0.99962	G	1
28412	iSNV	T	0.00134	NA		NA		NA		NA		NA		NA		NA		T	0.00038	NA
28412	Coverage	47178		38637		137733		199683		46036		147049		68492		39065		609105		182422
28415	Consensus	C	1	C	1	C	1	C	1	C	0.9996	C	0.9997	C	1	C	1	C	0.99981	C	0.99945
28415	iSNV	NA		NA		NA		NA		T	0.0004	T	0.0003	NA		NA		T	0.00019	T	0.00055
28415	Coverage	47668		37456		136561		197668		44606		145575		68119		37533		601046		181408
28416	Consensus	T	1	T	1	T	1	T	1	T	1	T	0.99972	T	1	T	1	T	0.99971	T	1
28416	iSNV	NA		NA		NA		NA		NA		C	0.00028	NA		NA		C	0.00029	NA
28416	Coverage	45434		34647		135299		195926		43807		144061		67318		36597		601119		180260
28421	Consensus	C	0.99912	C	1	C	1	C	1	C	1	C	0.99974	C	1	C	1	C	1	C	1
28421	iSNV	A	0.00088	NA		NA		NA		NA		A	0.00026	NA		NA		0		NA
28421	Coverage	46570		35443		132702		192118		39732		140346		65400		32605		611039		180194
28422	Consensus	C	0.99542	C	1	C	1	C	1	C	1	C	0.99928	C	1	C	1	C	0.99938	C	1
28422	iSNV	A	0.00267	NA		NA		NA		NA		A	0.00037	NA		NA		T	0.00062	NA
28422	Coverage	46056		34953		131179		190522		38535		139097		64553		31349		611221		178866
28423	Consensus	G	0.99609	G	1	G	1	G	1	G	1	G	0.99951	G	1	G	1	G	0.99922	G	1
28423	iSNV	T	0.00226	NA		NA		NA		NA		T	0.00026	NA		NA		T	0.00045	NA
28423	Coverage	45526		33919		129112		187881		36272		136860		63306		28719		610427		177238
28424	Consensus	G	0.99942	G	1	G	1	G	1	G	1	G	1	G	1	G	1	G	0.99978	G	1
28424	iSNV	T	0.00058	NA		NA		NA		NA		NA		NA		NA		T	0.00022	NA
28424	Coverage	44809		33443		126254		184120		35669		133890		61890		27878		608276		174617
28425	Consensus	C	0.99782	C	1	C	1	C	1	C	0.99955	C	0.99964	C	1	C	0.99949	C	0.99951	C	1
28425	iSNV	A	0.00139	NA		NA		NA		T	0.00045	T	0.00036	NA		T	0.00051	T	0.00049	NA
28425	Coverage	44468		33188		124011		181050		35321		131735		60644		27453		605570		172153
28426	Consensus	G	0.99914	G	1	G	1	G	1	G	1	G	0.99975	G	1	G	1	G	0.99949	G	1
28426	iSNV	A	0.00086	NA		NA		NA		NA		A	0.00025	NA		NA		T	0.00029	NA
28426	Coverage	45216		33725		124289		181653		35588		132231		60551		27597		617877		172633
28429	Consensus	G	0.99818	G	0.99942	G	1	G	0.99954	G	1	G	0.99947	G	0.99941	G	0.99922	G	0.99901	G	0.99937
28429	iSNV	T	0.00109	A	0.00058	NA		A	0.00046	NA		A	0.00053	A	0.00059	A	0.00078	A	0.00072	A	0.00063
28429	Coverage	44042		33033		121630		178096		33962		129945		58953		25619		625547		170491
28430	Consensus	C	0.99873	C	0.99953	C	1	C	1	C	1	C	0.9996	C	1	C	0.99947	C	0.9993	C	0.99941
28430	iSNV	A	0.00068	T	0.00047	NA		NA		NA		T	0.0004	NA		T	0.00053	T	0.0007	T	0.00059
28430	Coverage	45513		34054		122518		179279		34711		131065		59281		26187		635074		171841
28431	Consensus	C	0.99787	C	1	C	1	C	1	C	1	C	0.99977	C	1	C	1	C	0.99984	C	1
28431	iSNV	A	0.00213	NA		NA		NA		NA		A	0.00023	NA		NA		T	0.00016	NA
28431	Coverage	46577		34604		123692		181162		34988		132496		59834		26373		643504		173145
28433	Consensus	T	0.99962	T	1	T	1	T	1	T	1	T	0.99963	T	1	T	1	T	0.99959	T	1
28433	iSNV	A	0.00038	NA		NA		NA		NA		A	0.00037	NA		NA		A	0.00041	NA
28433	Coverage	47441		35001		123240		180414		35219		132066		59802		26884		642583		171961
28438	Consensus	C	0.99566	C	1	C	1	C	1	C	1	C	0.99975	C	1	C	1	C	1	C	1
28438	iSNV	A	0.00434	NA		NA		NA		NA		A	0.00025	NA		NA		0		NA
28438	Coverage	43839		33641		118003		173892		32434		126993		56964		24080		650298		167238
28442	Consensus	G	0.99924	G	0.99928	G	1	G	1	G	1	G	1	G	1	G	1	G	1	G	1
28442	iSNV	T	0.00076	T	0.00072	NA		NA		NA		NA		NA		NA		0		NA
28442	Coverage	38238		30659		93195		116456		30258		66907		29530		21060		266808		142082
28444	Consensus	T	1	T	1	T	1	T	0.99953	T	0.99928	T	0.99963	T	0.99938	T	0.99944	T	0.99949	T	1
28444	iSNV	NA		NA		NA		G	0.00047	G	0.00072	G	0.00037	G	0.00062	G	0.00056	G	0.00051	NA
28444	Coverage	35468		29429		88315		110020		29318		62235		27426		19724		261083		135324
28449	Consensus	G	0.99682	G	1	G	1	G	0.9997	G	1	G	1	G	1	G	1	G	0.99956	G	1
28449	iSNV	T	0.00318	NA		NA		T	0.0003	NA		NA		NA		NA		T	0.00044	NA
28449	Coverage	35222		29657		76952		96718		29890		56853		25554		21948		251973		118778
28478	Consensus	C	0.99836	C	1	C	0.99886	C	0.99918	C	0.99925	C	0.99908	C	0.99913	C	0.99931	C	0.99933	C	0.9993
28478	iSNV	T	0.00164	NA		T	0.0009	T	0.00082	T	0.00075	T	0.00092	T	0.00087	T	0.00069	T	0.00067	T	0.0007
28478	Coverage	34870		50558		167182		414218		1426874		990530		292015		638775		92081		117927
28479	Consensus	G	0.99723	G	1	G	0.99972	G	0.99951	G	0.99961	G	0.99956	G	0.99943	G	0.99957	G	1	G	0.99967
28479	iSNV	T	0.00277	NA		T	0.00028	T	0.0003	T	0.00021	T	0.00026	T	0.00035	T	0.00023	NA		T	0.00033
28479	Coverage	35384		50445		163715		404159		1378164		952348		284337		623772		89771		114069
28480	Consensus	G	0.99924	G	1	G	0.99976	G	0.99979	G	0.99964	G	0.99962	G	0.99979	G	0.99959	G	1	G	0.99975
28480	iSNV	T	0.00076	NA		T	0.00024	T	0.00021	T	0.0002	T	0.00023	A	0.00021	T	0.00021	NA		A	0.00025
28480	Coverage	35677		50535		162514		400480		1363653		940482		282192		619317		88822		112708
28481	Consensus	C	0.99764	C	1	C	0.9993	C	0.9994	C	0.99948	C	0.99949	C	0.99921	C	0.9993	C	0.99925	C	0.99957
28481	iSNV	A	0.00132	NA		T	0.00039	T	0.00039	T	0.00034	T	0.00032	T	0.00058	T	0.0005	T	0.00046	T	0.00043
28481	Coverage	36391		51317		163390		402523		1362793		940935		282732		621877		88974		112482
28482	Consensus	G	0.99697	G	1	G	0.99966	G	0.99946	G	0.99963	G	0.99954	G	0.99933	G	0.99957	G	1	G	0.99969
28482	iSNV	T	0.00303	NA		T	0.00034	T	0.00029	T	0.00022	T	0.00027	T	0.00046	T	0.00022	NA		T	0.00031
28482	Coverage	38342		52496		165663		405917		1368058		945113		284576		626103		89974		112799
28483	Consensus	G	1	G	1	G	1	G	0.99979	G	0.99985	G	0.99984	G	0.99982	G	0.99979	G	1	G	1
28483	iSNV	NA		NA		NA		T	0.00021	T	0.00015	T	0.00016	T	0.00018	T	0.00021	NA		NA
28483	Coverage	39774		53381		167422		408665		1371759		947465		286515		629514		91014		113200
28485	Consensus	T	1	T	1	T	1	T	0.99905	T	0.99984	T	1	T	0.99916	T	1	T	1	T	0.99966
28485	iSNV	NA		NA		NA		C	0.00095	C	0.00016	0		C	0.00084	NA		NA		C	0.00034
28485	Coverage	42177		54413		169684		410895		1367618		944904		287016		630407		91657		112648
28486	Consensus	A	1	A	1	A	1	A	1	A	1	A	0.9997	A	1	A	0.99985	A	1	A	0.99943
28486	iSNV	NA		NA		NA		NA		0		G	0.0003	NA		G	0.00015	NA		G	0.00057
28486	Coverage	44124		55022		171562		413229		1370525		947148		288060		631793		92589		112740
28487	Consensus	T	1	T	1	T	1	T	0.99984	T	0.99987	T	0.99985	T	1	T	1	T	1	T	1
28487	iSNV	NA		NA		NA		C	0.00016	C	0.00013	C	0.00015	NA		NA		NA		NA
28487	Coverage	46352		56501		173734		417392		1377780		953214		290493		636868		93983		113262
28488	Consensus	T	1	T	1	T	1	T	0.99974	T	0.99984	T	0.99979	T	0.99926	T	0.9998	T	1	T	1
28488	iSNV	NA		NA		NA		C	0.00026	C	0.00016	C	0.00021	C	0.00074	C	0.0002	NA		NA
28488	Coverage	47968		56966		176513		421308		1377493		955549		292413		638752		95522		113381
28489	Consensus	G	0.99911	G	1	G	0.99971	G	0.99975	G	0.99978	G	0.99976	G	0.9998	G	0.99977	G	1	G	1
28489	iSNV	T	0.00089	NA		T	0.00029	T	0.00025	T	0.00022	T	0.00024	T	0.0002	T	0.00023	NA		NA
28489	Coverage	49328		57845		177797		423532		1381222		957032		293938		642516		96430		113690
28494	Consensus	T	1	T	1	T	1	T	1	T	0.9995	T	1	T	1	T	0.99778	T	1	T	1
28494	iSNV	NA		NA		NA		0		G	0.00038	0		NA		G	0.00208	NA		NA
28494	Coverage	59242		62170		186965		439617		1413263		977909		303003		659826		103025		117136
28495	Consensus	G	1	G	1	G	0.99965	G	0.99982	G	0.99966	G	0.99965	G	0.99978	G	0.99975	G	0.99972	G	1
28495	iSNV	NA		NA		T	0.00035	A	0.00018	A	0.00018	A	0.00019	A	0.00022	A	0.00025	A	0.00028	NA
28495	Coverage	60069		62254		186278		436924		1401234		968882		301320		655881		102790		116344
28496	Consensus	C	1	C	1	C	0.9996	C	0.99953	C	0.99953	C	0.99951	C	0.99935	C	0.99936	C	0.99943	C	0.99945
28496	iSNV	NA		NA		T	0.0004	T	0.00032	T	0.00032	T	0.0003	T	0.00048	T	0.00045	T	0.00057	T	0.00055
28496	Coverage	62061		63190		188295		440706		1396027		971776		302918		657712		104360		116715
28500	Consensus	G	1	G	1	G	0.99941	G	0.99956	G	0.9995	G	0.99958	G	0.99956	G	0.99948	G	1	G	1
28500	iSNV	NA		NA		T	0.00036	T	0.00025	T	0.00032	T	0.00023	A	0.00022	T	0.00029	NA		NA
28500	Coverage	66360		64320		189043		436598		1355930		940209		298913		645636		104697		113255
28501	Consensus	C	1	C	1	C	1	C	1	C	0.99975	C	1	C	1	C	0.99985	C	1	C	1
28501	iSNV	NA		NA		NA		NA		A	0.00013	NA		NA		T	0.00015	NA		NA
28501	Coverage	67308		63895		185184		426073		1315189		911933		290759		630442		102639		109843
28502	Consensus	T	1	T	1	T	1	T	1	T	0.99987	T	0.99985	T	1	T	0.99983	T	1	T	1
28502	iSNV	NA		NA		NA		NA		C	0.00013	C	0.00015	NA		C	0.00017	NA		NA
28502	Coverage	68252		64081		185532		426125		1311273		909968		290647		629677		102926		109689
28504	Consensus	C	0.9988	C	1	C	0.99976	C	0.99963	C	0.99969	C	0.99963	C	0.99978	C	0.99956	C	1	C	1
28504	iSNV	A	0.0012	NA		A	0.00024	A	0.00022	A	0.00018	A	0.00021	A	0.00022	A	0.00027	NA		NA
28504	Coverage	68539		64448		183864		422768		1287366		889833		287428		624385		101780		107511
28505	Consensus	G	0.99788	G	1	G	0.99952	G	0.99968	G	0.99964	G	0.9996	G	0.99964	G	0.9997	G	1	G	0.99972
28505	iSNV	T	0.00212	NA		T	0.00048	T	0.00032	T	0.00036	T	0.0004	T	0.00036	T	0.0003	NA		T	0.00028
28505	Coverage	69052		64811		184101		422810		1284454		888084		287354		624430		101927		107385
28507	Consensus	G	1	G	1	G	0.99979	G	0.99983	G	0.99983	G	0.99984	G	1	G	0.99983	G	1	G	1
28507	iSNV	NA		NA		T	0.00021	T	0.00017	T	0.00017	T	0.00016	NA		T	0.00017	NA		NA
28507	Coverage	72097		66260		187405		427217		1287729		892649		289973		629644		104000		107879
28509	Consensus	T	1	T	1	T	1	T	1	T	0.99987	T	0.99985	T	0.99981	T	1	T	1	T	1
28509	iSNV	NA		NA		NA		NA		C	0.00013	C	0.00015	C	0.00019	NA		NA		NA
28509	Coverage	73688		66951		188521		428771		1283878		892633		290613		630874		104659		107980
28511	Consensus	A	1	A	1	A	1	A	0.99983	A	0.99988	A	1	A	0.99982	A	0.99985	A	1	A	1
28511	iSNV	NA		NA		NA		G	0.00017	G	0.00012	NA		G	0.00018	G	0.00015	NA		NA
28511	Coverage	73931		66467		186685		424204		1268401		878328		287483		624719		103518		106305
28512	Consensus	G	0.99799	G	1	G	0.99957	G	0.99971	G	0.99969	G	0.99971	G	0.99964	G	0.99972	G	1	G	0.99959
28512	iSNV	T	0.00201	NA		T	0.00043	T	0.00029	T	0.00031	T	0.00029	T	0.00036	T	0.00028	NA		T	0.00041
28512	Coverage	75810		67914		190354		431692		1281782		885012		292679		634511		105658		107937
28513	Consensus	G	1	G	1	G	0.99954	G	0.99962	G	0.99962	G	0.99967	G	0.99952	G	0.99959	G	1	G	0.99963
28513	iSNV	NA		NA		T	0.00023	A	0.0002	A	0.00019	A	0.00016	A	0.00027	A	0.00023	NA		A	0.00037
28513	Coverage	77068		68473		191085		432162		1280792		882185		293403		635842		106364		107840
28514	Consensus	C	0.99916	C	1	C	0.99977	C	0.99982	C	0.99985	C	0.99984	C	1	C	0.99986	C	1	C	1
28514	iSNV	A	0.00084	NA		A	0.00023	A	0.00018	A	0.00015	A	0.00016	NA		A	0.00014	NA		NA
28514	Coverage	79323		69767		193994		437827		1297025		895017		296918		643366		108247		109102
28516	Consensus	C	0.99915	C	1	C	1	C	0.99981	C	0.99965	C	0.99975	C	0.99976	C	0.99981	C	1	C	0.99968
28516	iSNV	A	0.00085	NA		NA		T	0.00019	T	0.00022	T	0.00025	T	0.00024	T	0.00019	NA		T	0.00032
28516	Coverage	81625		71029		196800		442568		1306741		898184		299932		649563		109922		109855
28519	Consensus	T	1	T	1	T	1	T	1	T	0.99986	T	1	T	1	T	0.99976	T	1	T	1
28519	iSNV	NA		NA		NA		NA		C	0.00014	NA		NA		C	0.00024	NA		NA
28519	Coverage	85895		72244		198250		441111		1277895		876241		297986		643217		110838		107247
28521	Consensus	G	1	G	1	G	0.99973	G	0.99983	G	0.99981	G	0.99983	G	1	G	0.99982	G	1	G	1
28521	iSNV	NA		NA		T	0.00027	T	0.00017	T	0.00019	T	0.00017	NA		T	0.00018	NA		NA
28521	Coverage	89142		73360		199446		443567		1258673		865431		296597		638453		111820		106034
28525	Consensus	G	0.997	G	1	G	0.99971	G	0.99967	G	0.9998	G	0.99975	G	0.99966	G	0.99974	G	1	G	0.99962
28525	iSNV	T	0.003	NA		T	0.00029	T	0.00033	T	0.0002	T	0.00025	T	0.00034	T	0.00026	NA		T	0.00038
28525	Coverage	94829		74891		198321		433340		1187093		808831		290141		620533		111390		101635
28527	Consensus	G	1	G	1	G	1	G	1	G	0.99985	G	0.99984	G	1	G	1	G	1	G	1
28527	iSNV	NA		NA		NA		NA		T	0.00015	T	0.00016	NA		NA		NA		NA
28527	Coverage	96245		75336		197699		430744		1171298		794166		286963		616236		110942		99745
28531	Consensus	C	1	C	1	C	1	C	1	C	1	C	0.99987	C	1	C	1	C	1	C	0.99771
28531	iSNV	NA		NA		NA		NA		0		A	0.00013	NA		NA		NA		T	0.00229
28531	Coverage	99927		76289		196842		427815		1146676		772824		285206		612570		112072		98013
28537	Consensus	T	1	T	1	T	0.9998	T	1	T	1	T	1	T	0.99971	T	1	T	1	T	1
28537	iSNV	NA		NA		C	0.0002	NA		0		0		C	0.00029	NA		NA		NA
28537	Coverage	109306		81932		210243		450265		1168673		795195		298199		639070		120190		100101
28538	Consensus	G	1	G	1	G	1	G	1	G	0.99983	G	0.99978	G	1	G	0.99979	G	1	G	1
28538	iSNV	NA		NA		NA		NA		T	0.00017	T	0.00022	NA		T	0.00021	NA		NA
28538	Coverage	110386		82270		210842		450542		1152106		789245		298477		637303		120477		99684
28546	Consensus	C	0.9992	C	1	C	0.99975	C	0.99954	C	0.99955	C	0.99955	C	0.99945	C	0.99953	C	1	C	0.99968
28546	iSNV	T	0.0008	NA		T	0.00025	T	0.0003	T	0.00028	T	0.00028	T	0.00035	T	0.00031	NA		T	0.00032
28546	Coverage	116672		81930		204739		431467		1013230		711647		280236		592363		116372		89929
28547	Consensus	G	0.99212	G	1	G	0.99913	G	0.99942	G	0.99926	G	0.9993	G	0.99925	G	0.99938	G	1	G	0.99956
28547	iSNV	T	0.00788	NA		T	0.00065	T	0.00042	T	0.00057	T	0.00054	T	0.00052	T	0.00043	NA		T	0.00044
28547	Coverage	117114		81904		203607		428524		996831		700898		277639		586049		115746		88610
28552	Consensus	T	1	T	1	T	1	T	0.99981	T	0.9998	T	0.99983	T	0.9997	T	0.99976	T	1	T	1
28552	iSNV	NA		NA		NA		C	0.00019	C	0.0002	C	0.00017	C	0.0003	C	0.00024	NA		NA
28552	Coverage	125734		85132		206679		432076		941465		672648		275547		578585		118122		84982
28553	Consensus	C	0.99838	C	1	C	1	C	0.99949	C	0.99984	C	0.9996	C	1	C	0.99962	C	1	C	1
28553	iSNV	A	0.00162	NA		NA		A	0.00028	A	0.00016	A	0.00022	NA		T	0.0002	NA		NA
28553	Coverage	128828		86613		209743		436213		917064		668910		277151		575816		120059		84539
28559	Consensus	C	0.99923	C	1	C	1	C	1	C	0.99986	C	0.99982	C	1	C	0.99982	C	1	C	1
28559	iSNV	A	0.00077	NA		NA		NA		A	0.00014	A	0.00018	NA		A	0.00018	NA		NA
28559	Coverage	138466		90154		214376		433761		805803		619680		266068		545180		122487		78241
28560	Consensus	A	1	A	1	A	1	A	1	A	0.99985	A	1	A	1	A	0.99973	A	1	A	1
28560	iSNV	NA		NA		NA		NA		G	0.00015	NA		NA		G	0.00027	NA		NA
28560	Coverage	139557		90741		214624		432279		801960		608466		263526		544144		122401		77057
28568	Consensus	G	0.99756	G	1	G	1	G	0.99967	G	0.99975	G	0.99973	G	1	G	0.99977	G	1	G	1
28568	iSNV	T	0.00244	NA		NA		T	0.00033	T	0.00025	T	0.00027	NA		T	0.00023	NA		NA
28568	Coverage	129913		83812		187519		371233		673396		480594		221604		470880		106410		60876
28569	Consensus	G	0.99886	G	1	G	0.99935	G	0.99929	G	0.99911	G	0.99905	G	0.99881	G	0.9988	G	0.99899	G	0.99879
28569	iSNV	A	0.00114	NA		A	0.00065	A	0.00071	A	0.00068	A	0.00073	A	0.00119	A	0.00096	A	0.00101	A	0.00121
28569	Coverage	129402		83548		186476		370032		672147		479653		221035		469496		106156		60284
28570	Consensus	C	0.99917	C	1	C	1	C	0.99965	C	0.99941	C	0.99934	C	0.99943	C	0.99929	C	1	C	0.99933
28570	iSNV	A	0.00083	NA		NA		T	0.00035	T	0.00038	T	0.00042	T	0.00057	T	0.00046	NA		T	0.00067
28570	Coverage	128307		82634		186143		369647		642905		478443		219240		455146		105903		59798
28572	Consensus	T	1	T	1	T	1	T	1	T	0.99976	T	0.99979	T	1	T	0.99973	T	1	T	1
28572	iSNV	NA		NA		NA		NA		C	0.00024	C	0.00021	NA		C	0.00027	NA		NA
28572	Coverage	127255		82013		183360		366615		636400		471797		216328		451927		103886		58849
28573	Consensus	C	0.99896	C	1	C	1	C	1	C	0.99982	C	0.99976	C	1	C	1	C	1	C	0.99967
28573	iSNV	A	0.00104	NA		NA		NA		A	0.00018	A	0.00024	NA		NA		NA		T	0.00033
28573	Coverage	126046		81083		179926		359906		624700		459794		212176		444761		101580		56998
28574	Consensus	C	0.99593	C	1	C	1	C	0.99919	C	0.99929	C	0.99944	C	1	C	0.999	C	1	C	1
28574	iSNV	A	0.00407	NA		NA		T	0.00043	T	0.00046	A	0.0003	NA		T	0.00071	NA		NA
28574	Coverage	127020		81790		182065		363574		629491		466275		214510		449532		102416		57657
28575	Consensus	C	0.99305	C	1	C	1	C	0.99909	C	0.99947	C	0.99952	C	0.99931	C	0.99958	C	1	C	0.99951
28575	iSNV	A	0.00695	NA		NA		A	0.00057	A	0.00033	A	0.00048	A	0.00069	A	0.00042	NA		A	0.00049
28575	Coverage	126144		81461		179527		358007		610662		450301		209954		441379		100522		55652
28576	Consensus	C	0.9943	C	1	C	1	C	0.99911	C	0.99943	C	0.9993	C	0.99925	C	0.99963	C	1	C	0.99954
28576	iSNV	A	0.0057	NA		NA		A	0.00053	A	0.00029	A	0.00042	A	0.00075	A	0.00037	NA		A	0.00046
28576	Coverage	123088		79601		173813		344327		561860		421924		199793		419285		96653		52291
28577	Consensus	T	1	T	1	T	1	T	0.99961	T	0.99982	T	0.99976	T	1	T	1	T	1	T	1
28577	iSNV	NA		NA		NA		C	0.00039	C	0.00018	C	0.00024	NA		NA		NA		NA
28577	Coverage	124335		80347		175568		347465		561027		424764		201050		421076		97382		52287
28578	Consensus	G	1	G	1	G	1	G	1	G	0.99956	G	0.99974	G	1	G	1	G	1	G	1
28578	iSNV	NA		NA		NA		NA		T	0.00044	T	0.00026	NA		NA		NA		NA
28578	Coverage	125637		81175		176697		348821		554543		424466		200651		420068		97785		51581
28579	Consensus	C	1	C	1	C	1	C	1	C	0.99952	C	0.99965	C	0.99946	C	0.99949	C	1	C	0.99864
28579	iSNV	NA		NA		NA		NA		T	0.00048	T	0.00035	T	0.00054	T	0.00051	NA		T	0.00136
28579	Coverage	127060		81930		178301		352252		553349		426975		201815		421750		98699		51455
28603	Consensus	C	0.9993	C	1	C	1	C	1	C	1	C	1	C	1	C	1	C	1	C	0.99921
28603	iSNV	T	0.0007	NA		NA		NA		NA		NA		NA		NA		NA		T	0.00079
28603	Coverage	34407		13416		23927		29135		17842		14337		16750		22744		19177		225516
28605	Consensus	G	0.98945	G	1	G	1	G	1	G	1	G	1	G	1	G	1	G	1	G	0.99944
28605	iSNV	T	0.00952	NA		NA		NA		NA		NA		NA		NA		NA		A	0.00056
28605	Coverage	36222		14555		25015		32408		20335		17154		19076		25795		21167		227624
28628	Consensus	A	1	A	0.98773	A	0.99436	A	0.99775	A	0.9981	A	1	A	1	A	1	A	1	A	0.99929
28628	iSNV	NA		G	0.01227	G	0.00564	G	0.00225	G	0.0019	NA		NA		NA		NA		G	0.00071
28628	Coverage	69189		27555		50407		61871		35850		32678		35470		48532		38700		230722
28631	Consensus	C	1	C	1	C	1	C	1	C	1	C	1	C	1	C	0.99809	C	1	C	0.99936
28631	iSNV	NA		NA		NA		NA		NA		NA		NA		T	0.00191	NA		T	0.00064
28631	Coverage	69502		27900		50619		61822		35464		32662		35640		49188		38912		219496
28632	Consensus	C	0.99676	C	1	C	1	C	1	C	1	C	1	C	1	C	1	C	1	C	0.99959
28632	iSNV	A	0.00324	NA		NA		NA		NA		NA		NA		NA		NA		A	0.00041
28632	Coverage	68547		27445		49885		61075		34656		32523		35161		48362		38498		211641
28633	Consensus	T	1	T	1	T	0.99663	T	1	T	1	T	1	T	1	T	1	T	1	T	0.99945
28633	iSNV	NA		NA		C	0.00337	NA		NA		NA		NA		NA		NA		C	0.00055
28633	Coverage	68768		27501		50124		61257		35132		32674		35341		48691		38637		210752
28639	Consensus	G	0.99579	G	1	G	1	G	0.99964	G	1	G	1	G	1	G	1	G	1	G	0.99964
28639	iSNV	T	0.00421	NA		NA		T	0.00036	NA		NA		NA		NA		NA		T	0.00036
28639	Coverage	76121		30699		55580		67013		37767		35499		38687		53902		42291		210568
28641	Consensus	G	0.99534	G	1	G	1	G	1	G	1	G	1	G	1	G	1	G	1	G	0.99964
28641	iSNV	T	0.00466	NA		NA		NA		NA		NA		NA		NA		NA		T	0.00036
28641	Coverage	81193		32887		59575		71444		40098		37778		41148		57296		45006		216855
28645	Consensus	G	0.99749	G	1	G	1	G	1	G	1	G	1	G	1	G	1	G	1	G	0.9997
28645	iSNV	T	0.00251	NA		NA		NA		NA		NA		NA		NA		NA		T	0.0003
28645	Coverage	93094		37251		69609		84168		45108		45060		48757		65099		51963		239073
28647	Consensus	G	0.99046	G	1	G	1	G	1	G	1	G	1	G	1	G	1	G	1	G	0.99958
28647	iSNV	T	0.00954	NA		NA		NA		NA		NA		NA		NA		NA		T	0.00042
28647	Coverage	97716		39425		73847		88974		47427		47658		51469		68791		54683		244024
28650	Consensus	C	0.99878	C	1	C	1	C	1	C	1	C	1	C	1	C	1	C	1	C	0.99833
28650	iSNV	T	0.00122	NA		NA		NA		NA		NA		NA		NA		NA		T	0.00167
28650	Coverage	106538		42455		80801		97575		51052		52636		56403		74284		59852		257225
28651	Consensus	G	0.99892	G	1	G	1	G	1	G	1	G	1	G	1	G	1	G	1	G	0.99951
28651	iSNV	A	0.00108	NA		NA		NA		NA		NA		NA		NA		NA		A	0.00049
28651	Coverage	106996		42734		80764		97253		51433		52589		56335		74763		59990		253201
28655	Consensus	T	1	T	1	T	0.99852	T	1	T	1	T	1	T	1	T	1	T	1	T	0.99747
28655	iSNV	0		NA		A	0.00148	0		NA		NA		NA		NA		NA		A	0.00253
28655	Coverage	111856		44596		84441		100726		52762		55155		59029		78031		62998		257770
28657	Consensus	C	0.99679	C	1	C	1	C	1	C	1	C	1	C	1	C	1	C	1	C	0.99959
28657	iSNV	A	0.00321	NA		NA		NA		NA		NA		NA		NA		NA		A	0.00041
28657	Coverage	110769		43948		83738		100006		52030		54805		58867		77215		62696		253349
28663	Consensus	C	0.99734	C	1	C	1	C	1	C	1	C	1	C	1	C	1	C	1	C	0.99973
28663	iSNV	A	0.00266	NA		NA		NA		NA		NA		NA		NA		NA		A	0.00027
28663	Coverage	115408		45505		88484		108644		52479		57630		63005		80176		65879		250733
28666	Consensus	G	0.99817	G	1	G	1	G	1	G	1	G	1	G	1	G	1	G	1	G	0.99969
28666	iSNV	T	0.00183	NA		NA		NA		NA		NA		NA		NA		NA		T	0.00031
28666	Coverage	117799		46774		90334		110414		54595		59675		64098		82255		67055		245430
28671	Consensus	G	0.99899	G	1	G	1	G	0.99938	G	1	G	1	G	0.99885	G	0.99914	G	1	G	0.99897
28671	iSNV	A	0.00101	NA		NA		A	0.00062	NA		NA		A	0.00115	A	0.00086	NA		A	0.00103
28671	Coverage	125225		49905		96549		117967		57478		63611		68015		87165		71022		251940
28675	Consensus	C	0.99622	C	1	C	1	C	1	C	1	C	1	C	1	C	1	C	1	C	0.9996
28675	iSNV	A	0.00378	NA		NA		NA		NA		NA		NA		NA		NA		A	0.0004
28675	Coverage	130858		52379		101817		125361		59806		65378		70569		90161		73454		254796
28701	Consensus	G	0.99491	G	1	G	1	G	1	G	1	G	1	G	1	G	1	G	1	G	0.99956
28701	iSNV	T	0.00509	NA		NA		NA		NA		NA		NA		NA		NA		T	0.00044
28701	Coverage	157833		64342		128539		156225		73387		83766		87749		109719		90415		281373
28704	Consensus	C	0.99909	C	1	C	1	C	1	C	1	C	1	C	1	C	1	C	1	C	0.99957
28704	iSNV	A	0.00091	NA		NA		NA		NA		NA		NA		NA		NA		T	0.00043
28704	Coverage	157211		64650		127156		152872		74082		82510		86243		108818		89462		273537
28710	Consensus	C	0.99274	C	1	C	1	C	1	C	1	C	1	C	1	C	1	C	1	C	0.9995
28710	iSNV	A	0.00726	NA		NA		NA		NA		NA		NA		NA		NA		A	0.0005
28710	Coverage	157419		65045		128666		156142		73956		82753		88247		110035		91144		277678
28715	Consensus	C	0.99846	C	1	C	0.99865	C	0.99911	C	0.99743	C	1	C	1	C	0.99907	C	1	C	0.99859
28715	iSNV	T	0.00154	NA		T	0.00135	T	0.00089	T	0.00257	NA		NA		T	0.00093	NA		T	0.00141
28715	Coverage	152977		63743		125393		152522		72693		81692		85795		107678		88335		268232
28716	Consensus	G	0.99098	G	1	G	1	G	0.99915	G	1	G	1	G	0.99877	G	1	G	1	G	0.99932
28716	iSNV	T	0.00902	NA		NA		T	0.00085	NA		NA		T	0.00123	NA		NA		T	0.00068
28716	Coverage	152181		63748		124990		152095		72078		80954		85447		107165		88060		266689
28725	Consensus	C	0.99712	C	1	C	1	C	1	C	1	C	1	C	1	C	1	C	1	C	0.99962
28725	iSNV	A	0.00288	NA		NA		NA		NA		NA		NA		NA		NA		A	0.00038
28725	Coverage	154011		65506		127760		154438		73734		80208		85568		108871		88820		264577
28726	Consensus	C	0.99458	C	1	C	1	C	1	C	1	C	1	C	1	C	1	C	1	C	0.99891
28726	iSNV	A	0.00542	NA		NA		NA		NA		NA		NA		NA		NA		T	0.00055
28726	Coverage	151221		64373		125353		151781		73121		79177		83785		107077		86916		258795
28733	Consensus	C	0.99634	C	1	C	1	C	1	C	1	C	1	C	1	C	1	C	1	C	0.99962
28733	iSNV	A	0.00366	NA		NA		NA		NA		NA		NA		NA		NA		A	0.00038
28733	Coverage	155335		66018		129252		156140		74823		82229		86357		109748		89511		266063
28741	Consensus	C	0.99712	C	1	C	1	C	1	C	1	C	1	C	1	C	0.99884	C	1	C	1
28741	iSNV	A	0.00288	NA		0		0		NA		NA		NA		A	0.00116	NA		0
28741	Coverage	146683		63237		121997		147272		72562		77392		82321		104902		86012		252883
28743	Consensus	G	0.99386	G	1	G	1	G	1	G	1	G	1	G	1	G	1	G	1	G	0.9995
28743	iSNV	T	0.00614	NA		NA		NA		NA		NA		NA		NA		NA		T	0.0005
28743	Coverage	144580		62666		120449		144910		71547		75665		81287		103833		85080		249139
28744	Consensus	G	0.99749	G	1	G	1	G	1	G	1	G	1	G	1	G	1	G	1	G	0.99944
28744	iSNV	T	0.00251	NA		NA		NA		NA		NA		NA		NA		NA		A	0.00056
28744	Coverage	144078		62475		119168		142869		70747		74133		80144		102899		84264		245962
28745	Consensus	G	0.99928	G	0.99786	G	1	G	1	G	1	G	1	G	1	G	1	G	1	G	0.9994
28745	iSNV	A	0.00072	A	0.00214	NA		NA		NA		NA		NA		NA		NA		A	0.0006
28745	Coverage	145445		63133		120216		144130		72028		75044		80973		104062		85293		248563
28748	Consensus	G	0.99384	G	1	G	1	G	1	G	1	G	1	G	1	G	1	G	1	G	0.99944
28748	iSNV	T	0.00616	NA		NA		NA		NA		NA		NA		NA		NA		T	0.00056
28748	Coverage	143625		62824		119193		143608		72321		74885		80691		103663		85243		247934
28749	Consensus	G	0.99643	G	1	G	1	G	1	G	1	G	1	G	1	G	1	G	1	G	0.99959
28749	iSNV	T	0.00357	NA		NA		NA		NA		NA		NA		NA		NA		T	0.00041
28749	Coverage	143903		62971		119314		143830		72262		74947		81016		103932		85576		248611
28764	Consensus	G	0.99817	G	1	G	1	G	1	G	1	G	1	G	1	G	1	G	1	G	0.9993
28764	iSNV	T	0.00098	NA		NA		NA		NA		NA		NA		NA		NA		A	0.0007
28764	Coverage	137787		60812		114599		134745		69316		70776		77120		99662		84520		238566
28776	Consensus	C	0.99374	C	1	C	1	C	0.99938	C	1	C	1	C	1	C	1	C	1	C	0.99943
28776	iSNV	A	0.00626	NA		NA		A	0.00062	NA		NA		NA		NA		NA		A	0.00057
28776	Coverage	128440		57369		103937		125535		64030		64906		74687		95559		78887		226136
28777	Consensus	C	0.99421	C	1	C	0.99853	C	0.99931	C	1	C	1	C	1	C	1	C	1	C	0.99933
28777	iSNV	A	0.00579	NA		T	0.00147	A	0.00069	NA		NA		NA		NA		NA		A	0.00067
28777	Coverage	127282		57023		102584		123721		64201		65007		73755		94683		78035		223314
28778	Consensus	T	1	T	1	T	1	T	0.99184	T	1	T	0.98054	T	0.98227	T	0.99606	T	0.9953	T	1
28778	iSNV	0		0		0		C	0.00816	0		C	0.01946	C	0.01773	C	0.00394	C	0.0047	0
28778	Coverage	124674		55854		100038		120390		63765		63821		72016		92688		76461		218651
28780	Consensus	C	0.999	C	1	C	1	C	1	C	1	C	1	C	1	C	1	C	1	C	0.99947
28780	iSNV	T	0.001	NA		NA		NA		NA		NA		NA		NA		NA		T	0.00053
28780	Coverage	122640		54972		97890		117873		62972		62690		70461		91500		75141		214056
28781	Consensus	G	0.99883	G	1	G	1	G	1	G	1	G	1	G	1	G	1	G	1	G	0.99913
28781	iSNV	A	0.00117	NA		NA		NA		NA		NA		NA		NA		NA		A	0.00087
28781	Coverage	122657		55154		97638		116980		62986		62155		70009		91630		74959		212842
28791	Consensus	G	0.99332	G	1	G	1	G	0.99931	G	1	G	1	G	1	G	1	G	1	G	0.99949
28791	iSNV	T	0.00668	NA		NA		T	0.00069	NA		NA		NA		NA		NA		T	0.00051
28791	Coverage	124645		56492		100721		119863		63419		63504		71986		93987		76424		216473
28800	Consensus	C	0.99654	C	1	C	0.99916	C	0.99903	C	1	C	1	C	0.99828	C	0.9988	C	1	C	0.99821
28800	iSNV	T	0.00208	NA		T	0.00084	T	0.00097	NA		NA		T	0.00172	T	0.0012	NA		T	0.00179
28800	Coverage	118755		53985		93935		111750		58328		59165		67278		86965		71679		204221
28808	Consensus	G	0.99656	G	1	G	1	G	1	G	1	G	1	G	1	G	1	G	1	G	0.99958
28808	iSNV	T	0.00344	NA		NA		NA		NA		NA		NA		NA		NA		T	0.00042
28808	Coverage	120936		54784		97800		117212		61589		61893		71646		92035		75275		216440
28811	Consensus	C	1	C	0.9965	C	1	C	0.99943	C	1	C	1	C	1	C	0.99874	C	1	C	0.9993
28811	iSNV	NA		T	0.0035	NA		T	0.00057	NA		NA		NA		T	0.00126	NA		T	0.0007
28811	Coverage	126334		57095		102369		122135		64677		65278		75110		95354		79039		227006
28826	Consensus	C	0.99525	C	1	C	1	C	1	C	1	C	1	C	1	C	1	C	1	C	0.99878
28826	iSNV	A	0.00348	NA		NA		0		NA		NA		NA		NA		NA		T	0.00122
28826	Coverage	123256		56887		98850		119492		63542		63133		72965		94919		76436		220619
28827	Consensus	G	0.99067	G	1	G	1	G	1	G	1	G	1	G	1	G	1	G	1	G	0.99948
28827	iSNV	T	0.00796	NA		NA		NA		NA		NA		NA		NA		NA		T	0.00052
28827	Coverage	121582		56003		97279		117538		62131		61783		72090		93771		75451		218180
28828	Consensus	G	0.99617	G	1	G	1	G	1	G	1	G	1	G	1	G	1	G	1	G	0.99962
28828	iSNV	T	0.00383	NA		NA		NA		NA		NA		NA		NA		NA		T	0.00038
28828	Coverage	119985		55392		95563		115091		60726		59738		71083		92800		74517		214968
28832	Consensus	T	1	T	1	T	0.99761	T	0.99945	T	1	T	1	T	1	T	1	T	1	T	0.99975
28832	iSNV	NA		NA		C	0.00239	C	0.00055	NA		NA		NA		NA		NA		C	0.00025
28832	Coverage	118839		54327		95450		114532		61024		60580		70715		91978		74799		215235
28853	Consensus	C	0.99153	C	1	C	1	C	0.99926	C	1	C	1	C	1	C	1	C	1	C	0.99937
28853	iSNV	A	0.00847	NA		NA		A	0.00074	NA		NA		NA		NA		NA		A	0.00063
28853	Coverage	131060		59990		103370		124485		66127		64885		76905		100647		80117		229936
28862	Consensus	C	1	C	0.99165	C	1	C	0.99854	C	0.99514	C	1	C	0.99873	C	1	C	1	C	1
28862	iSNV	0		T	0.00835	0		T	0.00146	T	0.00486	NA		T	0.00127	0		NA		0
28862	Coverage	142761		65916		111672		134110		74495		69990		82729		110124		86578		246440
28865	Consensus	C	0.99134	C	1	C	0.99909	C	0.99946	C	1	C	1	C	1	C	1	C	1	C	1
28865	iSNV	T	0.00757	NA		T	0.00091	T	0.00054	NA		NA		NA		NA		NA		0
28865	Coverage	145632		66087		112686		135229		74744		70485		84231		109846		88077		250719
28886	Consensus	C	0.99356	C	1	C	1	C	0.99945	C	1	C	1	C	1	C	1	C	1	C	0.99868
28886	iSNV	A	0.00644	NA		NA		T	0.00055	NA		NA		NA		NA		NA		T	0.00076
28886	Coverage	136257		64057		103914		121533		72159		62898		76770		106552		82479		226947
28893	Consensus	G	0.99913	G	1	G	1	G	1	G	1	G	1	G	1	G	0.99906	G	1	G	0.99906
28893	iSNV	A	0.00087	NA		NA		NA		NA		NA		NA		A	0.00094	NA		A	0.00094
28893	Coverage	136734		64733		104808		122546		73477		63490		76825		107355		82599		226829
28894	Consensus	C	0.99919	C	1	C	1	C	1	C	1	C	1	C	1	C	1	C	1	C	0.99885
28894	iSNV	T	0.00081	NA		NA		NA		NA		NA		NA		NA		NA		T	0.00115
28894	Coverage	138067		64771		106819		124847		73408		64626		78069		107338		83734		230449
28899	Consensus	C	0.99623	C	1	C	1	C	1	C	1	C	1	C	1	C	1	C	1	C	0.99955
28899	iSNV	A	0.00377	NA		NA		NA		NA		NA		NA		NA		NA		A	0.00045
28899	Coverage	133748		62063		104106		122994		69628		61349		76659		105021		81151		224225
28900	Consensus	C	0.99119	C	1	C	1	C	0.9994	C	1	C	1	C	1	C	1	C	1	C	0.99938
28900	iSNV	A	0.00881	NA		NA		A	0.0006	NA		NA		NA		NA		NA		A	0.00062
28900	Coverage	129918		60373		103990		122937		68214		61835		75666		101771		80961		223766
28906	Consensus	G	0.99265	G	0.99803	G	1	G	1	G	1	G	1	G	1	G	1	G	1	G	0.99935
28906	iSNV	T	0.00593	T	0.00197	NA		NA		NA		NA		NA		NA		NA		T	0.00065
28906	Coverage	131963		62038		102616		121315		69408		60783		75496		103858		79973		219998
28907	Consensus	G	0.99815	G	1	G	1	G	1	G	1	G	1	G	1	G	1	G	1	G	0.99888
28907	iSNV	T	0.00185	NA		NA		0		NA		NA		NA		NA		NA		T	0.00112
28907	Coverage	133856		62610		104101		122932		69138		61607		76497		104116		81051		223510
28916	Consensus	G	0.99584	G	1	G	1	G	1	G	1	G	1	G	1	G	1	G	1	G	0.99965
28916	iSNV	T	0.00416	NA		NA		NA		NA		NA		NA		NA		NA		T	0.00035
28916	Coverage	148581		69496		117770		139209		77935		71593		87216		117187		91185		251892
28921	Consensus	G	0.99857	G	1	G	0.9991	G	0.99909	G	1	G	1	G	0.99864	G	0.99892	G	0.99848	G	0.99867
28921	iSNV	A	0.00143	NA		A	0.0009	A	0.00091	NA		NA		A	0.00136	A	0.00108	A	0.00152	A	0.00133
28921	Coverage	143287		66637		112142		129511		74827		67105		82397		112316		86597		236786
28930	Consensus	G	0.9873	G	1	G	1	G	0.99929	G	1	G	1	G	1	G	1	G	1	G	0.99944
28930	iSNV	T	0.0127	NA		NA		T	0.00071	NA		NA		NA		NA		NA		T	0.00056
28930	Coverage	136271		63679		107523		128305		71138		65893		79510		107916		83294		230283
28931	Consensus	G	0.99703	G	1	G	1	G	1	G	1	G	1	G	1	G	1	G	1	G	0.99967
28931	iSNV	T	0.00297	NA		NA		NA		NA		NA		NA		NA		NA		T	0.00033
28931	Coverage	138188		64785		107921		128878		71423		65726		79985		110036		83781		231760
28934	Consensus	C	0.99862	C	1	C	0.99834	C	1	C	1	C	1	C	1	C	1	C	1	C	1
28934	iSNV	A	0.00138	NA		T	0.00166	0		NA		NA		NA		0		NA		0
28934	Coverage	145616		67169		114685		136799		75916		70543		85312		115457		88286		244769
28941	Consensus	G	0.99909	G	0.99446	G	0.99805	G	0.99861	G	0.99836	G	1	G	1	G	1	G	1	G	1
28941	iSNV	T	0.00091	A	0.00554	A	0.00195	A	0.00139	A	0.00164	NA		NA		NA		NA		0
28941	Coverage	147934		68235		117075		140452		77036		73206		88542		116521		89876		252022
28946	Consensus	C	0.99724	C	1	C	0.99846	C	0.99896	C	0.99854	C	1	C	0.99851	C	0.99857	C	0.99808	C	0.99795
28946	iSNV	A	0.00141	NA		T	0.00154	T	0.00104	T	0.00146	NA		T	0.00149	T	0.00143	T	0.00192	T	0.00205
28946	Coverage	149299		68874		116358		140884		76728		73176		87808		115776		89447		248636
28947	Consensus	G	0.99718	G	1	G	1	G	1	G	1	G	1	G	1	G	1	G	1	G	0.99907
28947	iSNV	T	0.00166	NA		NA		0		NA		NA		NA		NA		NA		A	0.00093
28947	Coverage	149410		68811		116012		140248		76375		72858		85788		115332		89418		247892
28967	Consensus	T	1	T	1	T	0.99882	T	0.99883	T	1	T	1	T	0.99906	T	0.9992	T	1	T	0.99914
28967	iSNV	NA		NA		C	0.00118	C	0.00117	NA		NA		C	0.00094	C	0.0008	NA		C	0.00086
28967	Coverage	152185		68429		124991		154332		77760		81234		96337		120610		92839		273186
28971	Consensus	G	0.99439	G	1	G	1	G	1	G	1	G	1	G	1	G	1	G	1	G	0.99939
28971	iSNV	T	0.00561	NA		NA		NA		NA		NA		NA		NA		NA		T	0.00061
28971	Coverage	148518		66173		122009		151604		74319		79086		94989		117181		90622		268643
28972	Consensus	G	0.9968	G	1	G	1	G	1	G	1	G	1	G	1	G	1	G	1	G	0.99963
28972	iSNV	T	0.0032	NA		NA		NA		NA		NA		NA		NA		NA		T	0.00037
28972	Coverage	147535		66025		120344		149680		74169		77693		93998		116746		89844		265220
28977	Consensus	C	0.99872	C	1	C	1	C	1	C	1	C	1	C	1	C	1	C	1	C	0.99958
28977	iSNV	T	0.00128	NA		NA		NA		NA		NA		NA		NA		NA		T	0.00042
28977	Coverage	143742		63607		116938		147688		72831		77066		92383		113422		87386		259930
28978	Consensus	G	0.99515	G	1	G	1	G	1	G	1	G	1	G	1	G	1	G	1	G	0.99922
28978	iSNV	T	0.00387	NA		NA		NA		NA		NA		NA		NA		NA		T	0.00039
28978	Coverage	146091		64718		118524		149968		73039		77118		93747		115176		88582		263461
28983	Consensus	C	0.9976	C	1	C	1	C	1	C	1	C	1	C	1	C	1	C	1	C	0.99947
28983	iSNV	A	0.0024	NA		NA		NA		NA		NA		NA		NA		NA		T	0.00053
28983	Coverage	148475		65634		121227		153730		73510		78660		96006		117136		90176		269670
28984	Consensus	C	0.99504	C	1	C	1	C	1	C	1	C	1	C	1	C	1	C	1	C	0.99949
28984	iSNV	A	0.00496	NA		NA		NA		NA		NA		NA		NA		NA		A	0.00051
28984	Coverage	149208		65989		122547		155437		74591		80639		96752		117743		90527		271778
28996	Consensus	C	0.99891	C	1	C	1	C	1	C	1	C	1	C	1	C	1	C	1	C	0.99832
28996	iSNV	A	0.00109	NA		0		0		NA		NA		NA		0		NA		T	0.00168
28996	Coverage	152174		66263		125139		160235		74659		83769		100058		119286		91911		278818
29016	Consensus	G	0.99915	G	1	G	1	G	1	G	1	G	1	G	1	G	1	G	1	G	0.99956
29016	iSNV	A	0.00085	NA		NA		NA		NA		NA		NA		NA		NA		A	0.00044
29016	Coverage	136008		59364		110223		138364		67042		72315		87422		106977		80556		242088
29018	Consensus	G	0.998	G	1	G	1	G	1	G	1	G	1	G	1	G	1	G	1	G	0.99817
29018	iSNV	T	0.00121	NA		NA		NA		NA		NA		NA		NA		NA		A	0.00183
29018	Coverage	136206		59653		109246		135927		66799		70820		86054		106004		80110		237922
29021	Consensus	C	0.99277	C	1	C	1	C	0.99903	C	1	C	1	C	1	C	1	C	1	C	0.9984
29021	iSNV	A	0.00579	NA		NA		A	0.00049	NA		NA		NA		NA		NA		T	0.00102
29021	Coverage	143656		62929		116658		146928		70722		74579		93190		113664		85696		256578
29022	Consensus	G	0.99556	G	1	G	1	G	1	G	1	G	1	G	1	G	1	G	1	G	0.99934
29022	iSNV	T	0.00326	NA		NA		NA		NA		NA		NA		NA		NA		T	0.00034
29022	Coverage	143786		63082		116768		146844		71075		76213		93211		113809		85916		256837
29035	Consensus	C	0.99716	C	1	C	1	C	1	C	1	C	1	C	1	C	1	C	1	C	0.99961
29035	iSNV	A	0.00284	NA		NA		NA		NA		NA		NA		NA		NA		A	0.00039
29035	Coverage	147734		64825		119151		149655		72649		77670		94136		116117		87837		259452
29054	Consensus	G	0.99689	G	1	G	1	G	1	G	1	G	1	G	1	G	1	G	1	G	0.99963
29054	iSNV	T	0.00311	NA		NA		NA		NA		NA		NA		NA		NA		T	0.00037
29054	Coverage	139814		61115		112572		142684		67399		74067		89858		110040		82625		248959
29056	Consensus	G	0.99642	G	1	G	1	G	1	G	1	G	1	G	1	G	1	G	1	G	0.99954
29056	iSNV	T	0.00358	NA		NA		NA		NA		NA		NA		NA		NA		T	0.00046
29056	Coverage	140740		61518		112607		142535		67863		73655		89738		110659		83052		249382
29057	Consensus	G	0.99888	G	1	G	0.99374	G	1	G	1	G	1	G	1	G	1	G	1	G	1
29057	iSNV	T	0.00112	NA		T	0.00626	0		NA		NA		NA		0		NA		0
29057	Coverage	142567		62253		114210		144985		69315		75366		91043		111962		84282		253148
29083	Consensus	C	0.99904	C	1	C	1	C	1	C	1	C	1	C	1	C	1	C	1	C	0.99937
29083	iSNV	A	0.00096	NA		NA		NA		NA		NA		NA		NA		NA		T	0.00063
29083	Coverage	154477		66748		127426		162103		74579		85365		99343		120622		92640		279078
29090	Consensus	C	0.99849	C	1	C	1	C	1	C	1	C	1	C	1	C	1	C	1	C	0.99914
29090	iSNV	A	0.00151	NA		NA		0		NA		NA		NA		NA		NA		A	0.00086
29090	Coverage	152291		66473		125023		158315		73408		82899		96339		118958		90256		270874
29093	Consensus	T	1	T	1	T	1	T	0.99825	T	0.99864	T	1	T	0.99799	T	1	T	1	T	1
29093	iSNV	0		NA		0		C	0.00175	C	0.00136	NA		C	0.00201	0		0		0
29093	Coverage	157487		67526		128711		163734		75785		86182		100501		122273		93860		282882
29114	Consensus	C	0.99568	C	1	C	1	C	1	C	1	C	1	C	1	C	1	C	1	C	0.99963
29114	iSNV	A	0.00432	NA		NA		NA		NA		NA		NA		NA		NA		A	0.00037
29114	Coverage	156392		68317		134005		170909		75712		87714		99601		123334		94141		282111
29134	Consensus	C	0.99896	C	1	C	1	C	1	C	0.999	C	1	C	1	C	1	C	1	C	0.99951
29134	iSNV	A	0.00104	NA		NA		NA		T	0.001	NA		NA		NA		NA		T	0.00049
29134	Coverage	156524		67697		134519		173148		76673		90075		98853		122243		93871		281289
29147	Consensus	C	1	C	1	C	1	C	0.99913	C	0.99575	C	0.99664	C	1	C	0.98522	C	1	C	0.99765
29147	iSNV	0		NA		NA		T	0.00087	T	0.00425	T	0.00336	NA		T	0.01478	NA		T	0.00235
29147	Coverage	160298		69274		139461		180353		78390		94304		102292		125244		96012		289147
29152	Consensus	C	1	C	1	C	1	C	0.9995	C	1	C	1	C	0.99889	C	1	C	1	C	0.9996
29152	iSNV	NA		NA		NA		T	0.0005	NA		NA		T	0.00111	NA		NA		T	0.0004
29152	Coverage	155824		67392		136185		176093		75343		91124		99624		122595		93441		281382
29153	Consensus	C	0.99675	C	1	C	1	C	1	C	1	C	1	C	1	C	1	C	1	C	0.99958
29153	iSNV	A	0.00325	NA		NA		NA		NA		NA		NA		NA		NA		A	0.00042
29153	Coverage	152692		66164		133594		173193		73842		89514		97780		120419		91827		276599
29154	Consensus	C	0.9913	C	1	C	1	C	0.99936	C	1	C	1	C	1	C	1	C	1	C	0.99933
29154	iSNV	A	0.008	NA		NA		A	0.00064	NA		NA		NA		NA		NA		A	0.00067
29154	Coverage	153317		66009		133224		172788		74307		89810		98199		120285		92222		277819
29155	Consensus	G	0.99848	G	1	G	1	G	1	G	1	G	1	G	1	G	1	G	1	G	0.9993
29155	iSNV	A	0.00088	NA		NA		NA		NA		NA		NA		NA		NA		A	0.0007
29155	Coverage	152419		65535		132256		171577		73978		89167		97558		119671		91618		276052
29156	Consensus	C	0.99808	C	1	C	1	C	0.99963	C	1	C	1	C	1	C	1	C	1	C	1
29156	iSNV	T	0.00101	NA		NA		T	0.00037	NA		NA		NA		NA		NA		NA
29156	Coverage	152870		65703		132784		172138		74258		89360		97944		120016		92161		277191
29157	Consensus	G	0.99678	G	1	G	1	G	1	G	1	G	1	G	1	G	1	G	1	G	0.99924
29157	iSNV	T	0.00238	NA		NA		0		NA		NA		NA		NA		NA		A	0.00076
29157	Coverage	156115		66956		135182		173753		74858		89262		98530		121045		93124		278923
29159	Consensus	C	0.99888	C	0.99725	C	0.99912	C	0.99955	C	1	C	1	C	1	C	1	C	1	C	0.99947
29159	iSNV	A	0.00112	T	0.00275	T	0.00088	T	0.00045	NA		NA		NA		NA		NA		T	0.00053
29159	Coverage	153657		65793		134430		171874		73674		88901		97198		118669		92182		276068
29167	Consensus	C	0.99606	C	1	C	1	C	1	C	1	C	1	C	1	C	1	C	1	C	0.99969
29167	iSNV	A	0.00394	NA		NA		NA		NA		NA		NA		NA		NA		A	0.00031
29167	Coverage	161137		69287		144413		187407		77221		94836		103765		125937		96731		294736
29172	Consensus	C	0.99863	C	1	C	0.999	C	1	C	1	C	1	C	1	C	1	C	1	C	1
29172	iSNV	A	0.00137	NA		T	0.001	0		NA		NA		NA		0		NA		0
29172	Coverage	161685		69378		143465		188514		78726		96613		103949		127054		96122		293238
29173	Consensus	C	0.99757	C	1	C	1	C	0.99911	C	1	C	1	C	1	C	1	C	1	C	0.9986
29173	iSNV	A	0.00243	NA		0		T	0.00089	NA		NA		NA		NA		NA		T	0.0014
29173	Coverage	156976		67371		142969		187773		76351		95288		101845		122808		95663		291654
29176	Consensus	C	0.99928	C	1	C	1	C	1	C	1	C	1	C	1	C	1	C	1	C	0.99952
29176	iSNV	A	0.00072	NA		NA		NA		NA		NA		NA		NA		NA		A	0.00048
29176	Coverage	160525		68321		140548		182715		78135		93240		103095		123399		95683		291386
29183	Consensus	C	0.99807	C	1	C	1	C	1	C	1	C	1	C	1	C	1	C	1	C	0.99914
29183	iSNV	T	0.00106	NA		NA		0		NA		NA		NA		NA		NA		T	0.00086
29183	Coverage	152161		65231		133805		174279		75057		89477		96850		117796		91069		275742
29184	Consensus	G	0.99465	G	1	G	1	G	1	G	1	G	1	G	1	G	1	G	1	G	0.99956
29184	iSNV	T	0.00465	NA		NA		NA		NA		NA		NA		NA		NA		T	0.00044
29184	Coverage	152320		65705		134545		174887		75068		89499		96665		118896		91189		275410
29185	Consensus	G	0.99796	G	1	G	0.99704	G	1	G	1	G	1	G	1	G	1	G	0.9989	G	1
29185	iSNV	T	0.00204	NA		T	0.00296	0		NA		NA		NA		0		A	0.0011	0
29185	Coverage	151690		65818		133211		172086		75273		87951		95444		118680		90909		271171
29186	Consensus	A	1	A	1	A	0.99588	A	0.9986	A	1	A	1	A	1	A	1	A	1	A	0.98499
29186	iSNV	0		NA		T	0.00412	T	0.0014	NA		NA		0		0		NA		T	0.01462
29186	Coverage	147967		64065		129742		166730		73917		86049		92918		115625		88299		262199
29211	Consensus	C	0.9962	C	1	C	1	C	1	C	1	C	1	C	1	C	1	C	1	C	0.99964
29211	iSNV	A	0.0038	NA		NA		NA		NA		NA		NA		NA		NA		A	0.00036
29211	Coverage	154234		65872		137430		177875		75293		91494		100396		121731		94157		281063
29235	Consensus	G	0.99898	G	0.99811	G	0.99895	G	1	G	1	G	1	G	1	G	1	G	1	G	1
29235	iSNV	T	0.00102	T	0.00189	T	0.00105	0		NA		NA		NA		0		NA		0
29235	Coverage	158592		66629		136923		175663		75127		91492		103315		124192		96546		286928
29236	Consensus	C	1	C	1	C	0.9981	C	1	C	1	C	1	C	1	C	1	C	1	C	0.99936
29236	iSNV	NA		NA		T	0.0019	NA		NA		NA		NA		NA		NA		T	0.00064
29236	Coverage	158850		66409		136459		174759		74541		90562		103141		124151		96636		286419
29237	Consensus	C	0.99814	C	1	C	1	C	1	C	1	C	1	C	1	C	1	C	1	C	0.99928
29237	iSNV	A	0.00186	NA		NA		0		NA		NA		NA		NA		NA		T	0.00072
29237	Coverage	158341		66081		136466		174787		73386		89045		102850		123982		96329		285634
29238	Consensus	C	0.99837	C	1	C	1	C	1	C	1	C	1	C	1	C	1	C	1	C	0.99952
29238	iSNV	A	0.00163	NA		NA		NA		NA		NA		NA		NA		NA		A	0.00048
29238	Coverage	159109		66400		137336		176692		75033		90699		104139		125613		97239		288901
29248	Consensus	G	0.99927	G	1	G	1	G	0.99947	G	1	G	1	G	1	G	1	G	1	G	0.99926
29248	iSNV	A	0.00073	NA		NA		A	0.00053	NA		NA		NA		NA		NA		A	0.00074
29248	Coverage	163698		67593		136931		171317		75658		89380		103090		126910		98746		285537
29249	Consensus	C	0.9988	C	1	C	1	C	1	C	1	C	1	C	1	C	1	C	1	C	0.99865
29249	iSNV	A	0.0012	NA		0		0		NA		NA		NA		0		NA		T	0.00135
29249	Coverage	162222		66723		136068		169956		75231		89397		102620		125084		98054		283856
29255	Consensus	A	1	A	1	A	1	A	0.99955	A	1	A	1	A	1	A	1	A	0.99954	A	1
29255	iSNV	NA		NA		NA		T	0.00045	NA		NA		NA		NA		T	0.00046	0
29255	Coverage	170362		70133		143038		178562		80172		94374		108566		132677		103590		300725
29263	Consensus	C	0.99849	C	1	C	1	C	1	C	1	C	1	C	1	C	1	C	1	C	0.99959
29263	iSNV	T	0.00081	NA		NA		NA		NA		NA		NA		NA		NA		T	0.00041
29263	Coverage	161481		66407		133387		165867		75782		87352		101777		125489		97127		278706
29264	Consensus	G	0.99896	G	1	G	1	G	0.99959	G	1	G	1	G	1	G	1	G	1	G	0.99936
29264	iSNV	A	0.00104	NA		NA		A	0.00041	NA		NA		NA		NA		NA		A	0.00064
29264	Coverage	160361		66236		132951		165338		75739		87100		100826		125369		96361		276746
29267	Consensus	G	0.99791	G	1	G	1	G	0.99955	G	1	G	1	G	1	G	1	G	1	G	0.99932
29267	iSNV	T	0.00135	NA		NA		A	0.00045	NA		NA		NA		NA		NA		A	0.00068
29267	Coverage	158713		65677		130820		161451		74277		85011		99135		123475		95070		271896
29279	Consensus	C	0.99923	C	1	C	1	C	0.99908	C	1	C	0.99851	C	1	C	0.99915	C	1	C	1
29279	iSNV	A	0.00077	NA		NA		T	0.00092	NA		T	0.00149	NA		T	0.00085	NA		0
29279	Coverage	168277		68981		138965		169803		78177		89416		104630		130002		100379		285537
29293	Consensus	C	0.99932	C	1	C	1	C	0.99953	C	1	C	1	C	1	C	0.99922	C	1	C	0.99911
29293	iSNV	T	0.00068	NA		NA		T	0.00047	NA		NA		NA		T	0.00078	NA		T	0.00089
29293	Coverage	175930		72453		144071		176027		82724		93320		109376		136597		104177		297789
29301	Consensus	G	0.99931	G	1	G	1	G	1	G	1	G	1	G	1	G	1	G	1	G	0.9993
29301	iSNV	A	0.00069	NA		NA		NA		NA		NA		NA		NA		NA		A	0.0007
29301	Coverage	168602		69478		136921		164919		79320		87349		103812		130350		99616		281487
29302	Consensus	C	0.99931	C	1	C	1	C	1	C	1	C	1	C	0.99774	C	1	C	1	C	1
29302	iSNV	A	0.00069	NA		NA		NA		NA		NA		T	0.00226	NA		NA		0
29302	Coverage	168498		69702		136635		164416		80228		87188		103515		130751		99116		280071
29316	Consensus	C	0.99828	C	1	C	0.99929	C	0.99908	C	1	C	0.9991	C	0.99851	C	0.99881	C	0.99856	C	0.99852
29316	iSNV	T	0.00172	NA		T	0.00071	T	0.00092	NA		T	0.0009	T	0.00149	T	0.00119	T	0.00144	T	0.00148
29316	Coverage	160269		66340		128769		156234		76085		82512		97558		123520		92968		263687
29317	Consensus	G	0.99757	G	1	G	1	G	0.99954	G	1	G	1	G	1	G	1	G	1	G	0.99931
29317	iSNV	T	0.00139	NA		NA		A	0.00046	NA		NA		NA		NA		NA		A	0.00069
29317	Coverage	156321		64849		125449		151810		74076		80147		94699		119895		90476		256283
29324	Consensus	G	0.99933	G	1	G	1	G	1	G	1	G	1	G	1	G	0.99903	G	1	G	1
29324	iSNV	T	0.00067	NA		NA		NA		NA		NA		NA		A	0.00097	NA		0
29324	Coverage	155636		65241		126167		153078		75574		80850		95717		121421		91070		257321
29325	Consensus	C	0.99898	C	1	C	1	C	1	C	1	C	1	C	1	C	1	C	1	C	0.99939
29325	iSNV	T	0.00102	NA		NA		NA		NA		NA		NA		NA		NA		T	0.00061
29325	Coverage	156214		65462		126378		153115		75958		81010		95903		121738		91423		258198
29326	Consensus	G	0.99882	G	1	G	1	G	0.9992	G	1	G	1	G	1	G	1	G	1	G	0.99903
29326	iSNV	A	0.00118	NA		NA		A	0.0008	NA		NA		NA		NA		NA		A	0.00097
29326	Coverage	155802		65555		125730		151903		76262		80263		95338		121706		91275		257078
29333	Consensus	C	0.99613	C	1	C	1	C	1	C	1	C	1	C	1	C	1	C	1	C	0.99969
29333	iSNV	A	0.00387	NA		NA		NA		NA		NA		NA		NA		NA		A	0.00031
29333	Coverage	166382		68994		135328		163123		79453		86068		102856		126537		97162		277777
29360	Consensus	T	0.99896	T	0.99738	T	1	T	0.99877	T	1	T	0.99895	T	0.99899	T	0.99895	T	0.99896	T	1
29360	iSNV	C	0.00104	C	0.00262	0		C	0.00123	NA		C	0.00105	C	0.00101	C	0.00105	C	0.00104	0
29360	Coverage	166864		68574		135220		165770		82025		88480		103480		129702		99090		277823
29364	Consensus	G	0.99742	G	1	G	1	G	1	G	1	G	1	G	1	G	1	G	0.99941	G	1
29364	iSNV	T	0.00258	NA		NA		NA		NA		NA		NA		NA		A	0.00059	0
29364	Coverage	163009		66691		131860		160928		79677		86348		100725		125936		97283		270538
29367	Consensus	C	0.99887	C	1	C	1	C	1	C	1	C	1	C	1	C	1	C	1	C	0.9988
29367	iSNV	A	0.00113	NA		0		0		NA		NA		NA		0		NA		A	0.0012
29367	Coverage	163106		66501		129235		156987		80126		84219		99458		125392		97324		267394
29372	Consensus	C	0.99793	C	1	C	0.99914	C	0.99924	C	1	C	1	C	1	C	0.99891	C	1	C	0.99864
29372	iSNV	T	0.00138	NA		T	0.00086	T	0.00076	NA		NA		NA		T	0.00109	NA		T	0.00136
29372	Coverage	157978		65254		125502		151987		78727		81747		95778		122939		94815		258788
29390	Consensus	G	0.9919	G	1	G	1	G	0.99923	G	1	G	1	G	0.9989	G	1	G	1	G	0.99936
29390	iSNV	T	0.0081	NA		NA		T	0.00077	NA		NA		T	0.0011	NA		NA		T	0.00064
29390	Coverage	163012		67307		130153		158817		81247		85022		96612		126045		97122		263887
29400	Consensus	G	0.99636	G	1	G	1	G	1	G	1	G	1	G	1	G	1	G	1	G	0.99955
29400	iSNV	T	0.00364	NA		NA		NA		NA		NA		NA		NA		NA		T	0.00045
29400	Coverage	164093		67430		130290		159124		81611		85669		96887		124551		98029		266225
29406	Consensus	C	0.99929	C	1	C	1	C	1	C	1	C	1	C	1	C	1	C	1	C	0.99941
29406	iSNV	A	0.00071	NA		NA		NA		NA		NA		NA		NA		NA		T	0.00059
29406	Coverage	168782		67941		129946		158548		82683		85703		98820		126205		99522		272035
29426	Consensus	C	0.99831	C	1	C	1	C	1	C	1	C	1	C	1	C	1	C	1	C	0.99945
29426	iSNV	A	0.00102	NA		NA		NA		NA		NA		NA		NA		NA		T	0.00055
29426	Coverage	158979		64798		123756		149927		78386		81616		92952		119328		94373		256805
29428	Consensus	C	1	C	0.99656	C	0.98773	C	0.99669	C	0.99583	C	0.99851	C	0.99805	C	1	C	1	C	0.99834
29428	iSNV	0		T	0.00344	T	0.01227	T	0.00331	T	0.00417	T	0.00149	T	0.00195	0		0		T	0.00166
29428	Coverage	162841		66509		126198		154512		81136		83937		95544		123639		96639		264287
29432	Consensus	G	0.99127	G	1	G	1	G	1	G	1	G	0.99804	G	1	G	1	G	1	G	1
29432	iSNV	T	0.00873	0		0		0		0		T	0.00196	0		0		0		0
29432	Coverage	159312		65657		122468		149053		78740		79131		92541		121078		94062		255459
29437	Consensus	C	0.99418	C	1	C	1	C	1	C	1	C	1	C	1	C	1	C	1	C	0.99946
29437	iSNV	A	0.00582	NA		NA		NA		NA		NA		NA		NA		NA		A	0.00054
29437	Coverage	157651		64373		120747		146473		76896		77237		91931		118129		93666		254867
29438	Consensus	A	1	A	1	A	1	A	1	A	0.9986	A	0.99544	A	0.9981	A	0.99777	A	1	A	1
29438	iSNV	0		NA		0		0		C	0.0014	C	0.00456	C	0.0019	C	0.00223	0		0
29438	Coverage	154475		63284		118157		142994		76642		77667		89782		115904		91462		249288
29444	Consensus	G	0.9986	G	1	G	1	G	1	G	1	G	1	G	1	G	1	G	1	G	0.99946
29444	iSNV	T	0.0014	NA		NA		NA		NA		NA		NA		NA		NA		A	0.00054
29444	Coverage	152652		63252		116092		136151		74823		73670		85555		113076		89004		237249
29445	Consensus	C	0.99901	C	1	C	1	C	1	C	1	C	1	C	1	C	1	C	1	C	0.99947
29445	iSNV	A	0.00099	NA		NA		NA		NA		NA		NA		NA		NA		T	0.00053
29445	Coverage	152181		62980		115854		136206		74553		73350		85387		112734		88855		237176
29447	Consensus	C	0.99741	C	1	C	1	C	1	C	1	C	1	C	1	C	1	C	1	C	0.99955
29447	iSNV	A	0.00259	NA		NA		NA		NA		NA		NA		NA		NA		A	0.00045
29447	Coverage	150273		62271		114457		137333		74661		73748		86025		113208		88534		238895
29448	Consensus	C	0.99538	C	1	C	1	C	1	C	1	C	1	C	1	C	1	C	1	C	0.99946
29448	iSNV	A	0.00462	NA		NA		NA		NA		NA		NA		NA		NA		A	0.00054
29448	Coverage	149309		61420		114825		137805		74489		75024		86142		111878		88795		239506
29480	Consensus	T	0.99263	T	0.99821	T	1	T	0.99918	T	1	T	1	T	1	T	1	T	1	T	0.99964
29480	iSNV	C	0.00737	C	0.00179	NA		C	0.00082	NA		NA		NA		NA		NA		C	0.00036
29480	Coverage	153423		63080		121884		147496		76160		81553		90100		117721		93252		250491
29486	Consensus	G	0.99177	G	1	G	1	G	0.99948	G	1	G	1	G	1	G	1	G	1	G	0.99944
29486	iSNV	T	0.00823	NA		NA		T	0.00052	NA		NA		NA		NA		NA		T	0.00056
29486	Coverage	147135		60333		119446		145061		73189		79053		86867		113559		91520		243259
29487	Consensus	G	0.99683	G	1	G	1	G	0.9996	G	1	G	1	G	1	G	1	G	1	G	0.9995
29487	iSNV	T	0.00317	NA		NA		T	0.0004	NA		NA		NA		NA		NA		T	0.0005
29487	Coverage	148907		61259		118630		143957		74096		78550		87179		115418		91080		242086
29494	Consensus	C	0.99842	C	1	C	1	C	0.99917	C	0.99929	C	0.99931	C	0.99916	C	0.99869	C	1	C	1
29494	iSNV	A	0.00094	NA		NA		T	0.00083	T	0.00071	T	0.00069	T	0.00084	T	0.00131	NA		0
29494	Coverage	140130		58216		112236		135996		71389		75469		82999		109738		86373		228319
29495	Consensus	G	0.9985	G	0.99779	G	1	G	0.99922	G	1	G	1	G	0.99866	G	0.999	G	0.99823	G	0.99839
29495	iSNV	A	0.0015	T	0.00221	NA		A	0.00078	NA		NA		A	0.00134	A	0.001	A	0.0014	A	0.00112
29495	Coverage	138376		57475		110610		134171		70886		74726		82061		108623		85265		224672
29502	Consensus	A	1	A	1	A	1	A	1	A	1	A	0.99957	A	0.99915	A	1	A	0.99895	A	1
29502	iSNV	NA		NA		NA		NA		NA		T	0.00043	T	0.00048	NA		T	0.00065	NA
29502	Coverage	136980		56452		112066		136508		72110		78253		83624		110931		86114		222931
29510	Consensus	C	0.99697	C	1	C	1	C	1	C	1	C	1	C	1	C	0.99962	C	1	C	0.99964
29510	iSNV	A	0.00303	NA		NA		NA		NA		NA		NA		A	0.00038	NA		A	0.00036
29510	Coverage	136547		56679		111955		136311		73237		77990		82806		113190		87153		220719
29511	Consensus	C	0.99188	C	1	C	1	C	0.99942	C	1	C	1	C	0.99901	C	1	C	1	C	0.99935
29511	iSNV	A	0.00812	NA		NA		A	0.00058	NA		NA		A	0.00099	NA		NA		A	0.00065
29511	Coverage	133658		55258		111392		135639		71810		78098		81957		110573		86763		219375
29516	Consensus	G	0.99895	G	1	G	1	G	1	G	1	G	0.99966	G	1	G	1	G	0.99974	G	1
29516	iSNV	T	0.00105	NA		NA		NA		NA		T	0.00034	NA		NA		T	0.00026	NA
29516	Coverage	134398		55734		112116		136708		72968		79403		82290		112202		86949		218997
29526	Consensus	G	0.99922	G	1	G	0.99824	G	1	G	1	G	1	G	1	G	1	G	1	G	0.99977
29526	iSNV	T	0.00078	NA		A	0.00119	NA		NA		NA		NA		NA		NA		T	0.00023
29526	Coverage	128422		53276		110759		135848		70967		79502		70795		109531		84452		211969
29529	Consensus	C	0.99925	C	1	C	0.99916	C	1	C	1	C	1	C	1	C	1	C	1	C	0.99975
29529	iSNV	A	0.00075	NA		T	0.00084	NA		NA		NA		NA		NA		NA		A	0.00025
29529	Coverage	121020		50243		105165		129330		67910		76006		75885		104227		80850		201859
29532	Consensus	G	0.99741	G	1	G	1	G	1	G	1	G	1	G	1	G	1	G	1	G	0.99973
29532	iSNV	T	0.00259	NA		NA		NA		NA		NA		NA		NA		NA		T	0.00027
29532	Coverage	118379		48759		101817		121525		65577		70964		71568		101043		76983		188712
29533	Consensus	G	0.99898	G	1	G	0.9996	G	0.99963	G	1	G	1	G	0.99944	G	0.99956	G	1	G	0.99958
29533	iSNV	T	0.00058	NA		A	0.0004	A	0.00037	NA		NA		A	0.00056	A	0.00044	NA		A	0.00042
29533	Coverage	117955		48548		101200		121222		65534		70915		71363		100973		76776		188042
29534	Consensus	C	0.99877	C	1	C	1	C	0.99967	C	1	C	0.99959	C	0.9994	C	1	C	0.99963	C	0.99961
29534	iSNV	A	0.00093	NA		NA		T	0.00033	NA		T	0.00041	T	0.0006	NA		A	0.00037	T	0.00039
29534	Coverage	115843		48160		99827		119500		64869		70718		70342		99279		75591		185078
29538	Consensus	C	0.99715	C	1	C	1	C	1	C	1	C	1	C	1	C	1	C	1	C	0.99967
29538	iSNV	A	0.00285	NA		NA		NA		NA		NA		NA		NA		NA		A	0.00033
29538	Coverage	109422		45743		94141		115523		62894		68146		67683		96723		71947		177317
29539	Consensus	C	0.99331	C	1	C	0.99924	C	0.99928	C	1	C	1	C	0.99909	C	0.99954	C	0.99931	C	0.99933
29539	iSNV	A	0.00669	NA		A	0.00076	A	0.00072	NA		NA		A	0.00091	A	0.00046	A	0.00069	A	0.00067
29539	Coverage	107890		45181		92979		114124		62671		67512		66864		96005		71114		174747
29540	Consensus	T	0.99951	T	1	T	1	T	0.99959	T	1	T	1	T	1	T	1	T	1	T	0.99969
29540	iSNV	C	0.00049	NA		NA		C	0.00041	NA		NA		NA		NA		NA		C	0.00031
29540	Coverage	106357		44499		92186		113514		62014		67153		66129		94982		70594		172677
29541	Consensus	G	0.99958	G	1	G	1	G	0.99971	G	0.99964	G	1	G	0.99942	G	0.99971	G	1	G	0.99959
29541	iSNV	A	0.00042	NA		NA		A	0.00029	T	0.00036	NA		A	0.00058	A	0.00029	NA		A	0.00041
29541	Coverage	105541		43885		91538		112796		61671		66797		65850		94508		70306		171824
29547	Consensus	T	1	T	1	T	0.99939	T	0.99975	T	1	T	1	T	1	T	1	T	1	T	1
29547	iSNV	NA		NA		C	0.00061	C	0.00025	NA		NA		NA		NA		NA		NA
29547	Coverage	98933		41695		86943		107942		58956		64361		62736		90309		66931		161805
29549	Consensus	C	0.99876	C	1	C	1	C	0.99964	C	1	C	1	C	1	C	0.98836	C	1	C	0.99945
29549	iSNV	A	0.00124	NA		NA		T	0.00036	NA		NA		NA		T	0.01164	NA		T	0.00055
29549	Coverage	97593		41074		86030		107116		58128		63870		61885		89216		66022		159624
29550	Consensus	C	0.99571	C	1	C	1	C	0.99965	C	1	C	0.99965	C	0.99952	C	1	C	1	C	0.99964
29550	iSNV	A	0.00429	NA		NA		A	0.00035	NA		A	0.00035	A	0.00048	NA		NA		A	0.00036
29550	Coverage	95035		39980		83964		104771		56800		62559		60346		87345		64379		155510
29553	Consensus	C	0.99797	C	1	C	1	C	0.99954	C	0.99927	C	0.99965	C	0.99955	C	0.99968	C	0.99955	C	0.99899
29553	iSNV	T	0.00107	NA		NA		T	0.00046	T	0.00073	T	0.00035	T	0.00045	T	0.00032	T	0.00045	T	0.00069
29553	Coverage	89670		37680		80140		100193		54541		60329		57594		83761		61564		148243
29554	Consensus	G	0.99436	G	1	G	0.9994	G	0.99966	G	1	G	0.99962	G	0.99949	G	0.99968	G	0.99959	G	0.99958
29554	iSNV	T	0.00506	NA		T	0.0006	T	0.00034	NA		T	0.00038	T	0.00051	T	0.00032	T	0.00041	T	0.00042
29554	Coverage	88372		37251		78747		98252		53267		57550		56545		83230		60892		145242
29558	Consensus	C	0.99908	C	1	C	1	C	1	C	1	C	1	C	1	C	1	C	1	C	0.99977
29558	iSNV	T	0.00049	NA		NA		NA		NA		NA		NA		NA		NA		T	0.00023
29558	Coverage	85069		35519		77270		95882		52300		58256		55072		81196		60033		140687
29562	Consensus	G	0.99637	G	1	G	1	G	0.99971	G	1	G	1	G	0.99955	G	1	G	0.9996	G	0.99971
29562	iSNV	T	0.00334	NA		NA		T	0.00029	NA		NA		T	0.00045	NA		T	0.0004	T	0.00029
29562	Coverage	81494		34524		73790		91548		50729		55280		52832		79900		57983		134142
29563	Consensus	G	0.9984	G	0.9988	G	0.99971	G	1	G	1	G	0.99952	G	1	G	1	G	0.9996	G	0.99975
29563	iSNV	T	0.0016	T	0.0012	T	0.00029	NA		NA		T	0.00048	NA		NA		T	0.0004	T	0.00025
29563	Coverage	80126		34105		72370		89972		50438		54437		51977		79225		57129		131620
29564	Consensus	A	0.99323	A	0.97314	A	0.97788	A	0.98498	A	0.98327	A	0.98924	A	0.99548	A	0.99663	A	0.99717	A	0.99632
29564	iSNV	T	0.00677	T	0.02686	T	0.02135	T	0.01452	T	0.01591	T	0.00767	T	0.00355	T	0.00301	T	0.00283	T	0.00368
29564	Coverage	78929		33658		71397		88473		50462		54372		51313		78398		56277		129474
29565	Consensus	G	0.99893	G	1	G	1	G	0.99972	G	1	G	1	G	1	G	1	G	1	G	1
29565	iSNV	T	0.00107	NA		NA		T	0.00028	NA		NA		NA		NA		NA		NA
29565	Coverage	78339		33462		71036		87878		50145		54032		51091		77976		55979		128565
29566	Consensus	C	0.99885	C	1	C	1	C	1	C	1	C	1	C	1	C	1	C	1	C	0.99976
29566	iSNV	A	0.00087	NA		NA		NA		NA		NA		NA		NA		NA		T	0.00024
29566	Coverage	76660		32884		69407		85608		49425		52716		49921		76761		54981		125504
29567	Consensus	C	0.99815	C	1	C	1	C	1	C	1	C	1	C	1	C	1	C	1	C	0.99968
29567	iSNV	A	0.00185	NA		NA		NA		NA		NA		NA		NA		NA		A	0.00032
29567	Coverage	73417		31408		69508		85811		47402		52564		48978		73745		54795		125400
29580	Consensus	C	0.99708	C	1	C	0.99955	C	0.99962	C	1	C	1	C	1	C	1	C	1	C	0.99955
29580	iSNV	A	0.00292	NA		A	0.00045	A	0.00038	NA		NA		NA		NA		NA		A	0.00045
29580	Coverage	58813		25167		57214		70710		39921		44398		40254		63148		44169		97819
29581	Consensus	C	0.99328	C	1	C	0.9993	C	0.99938	C	1	C	0.99911	C	0.99894	C	0.9996	C	0.99935	C	0.9994
29581	iSNV	A	0.00672	NA		A	0.0007	A	0.00062	NA		A	0.00089	A	0.00106	A	0.0004	A	0.00065	A	0.0006
29581	Coverage	57322		24505		56110		69320		39097		43666		39469		61844		43310		95885
29585	Consensus	G	0.99879	G	1	G	1	G	1	G	1	G	1	G	1	G	1	G	0.99949	G	1
29585	iSNV	T	0.00121	NA		NA		NA		NA		NA		NA		NA		T	0.00051	NA
29585	Coverage	53684		22776		52085		64406		36972		40542		36938		58209		40865		89522
29589	Consensus	C	0.99904	C	1	C	1	C	1	C	1	C	1	C	1	C	1	C	1	C	0.99958
29589	iSNV	A	0.00096	NA		NA		NA		NA		NA		NA		NA		NA		T	0.00042
29589	Coverage	48720		21174		48734		60633		34898		37777		34187		54833		37462		81712
29590	Consensus	C	0.99671	C	1	C	1	C	0.99965	C	1	C	1	C	0.99958	C	1	C	0.99953	C	0.99959
29590	iSNV	A	0.00329	NA		NA		A	0.00035	NA		NA		A	0.00042	NA		A	0.00047	A	0.00041
29590	Coverage	47058		20486		47425		59233		33786		36909		33134		53457		36184		78969
29591	Consensus	C	0.9926	C	1	C	0.99949	C	0.99944	C	1	C	1	C	0.99906	C	0.99968	C	1	C	0.9993
29591	iSNV	A	0.0074	NA		A	0.00051	A	0.00056	NA		NA		A	0.00094	A	0.00032	NA		A	0.0007
29591	Coverage	46333		20004		47126		58902		32861		36609		32856		52377		35790		78242
29605	Consensus	G	0.9969	G	1	G	1	G	0.99899	G	1	G	0.99965	G	0.99962	G	0.99962	G	0.99972	G	0.99971
29605	iSNV	T	0.00286	NA		NA		A	0.00076	NA		T	0.00035	T	0.00038	T	0.00038	T	0.00028	T	0.00029
29605	Coverage	503802		128519		239254		316323		181723		225495		196130		276237		206740		676904
29609	Consensus	G	0.99644	G	1	G	1	G	0.99973	G	1	G	1	G	0.99962	G	1	G	1	G	0.99973
29609	iSNV	T	0.00338	NA		NA		T	0.00027	NA		NA		T	0.00038	NA		NA		T	0.00027
29609	Coverage	730657		185441		341631		444483		259109		308526		277114		387723		293690		969704
29610	Consensus	G	0.99901	G	1	G	1	G	0.99981	G	1	G	1	G	1	G	1	G	1	G	0.99983
29610	iSNV	T	0.00099	NA		NA		T	0.00019	NA		NA		NA		NA		NA		T	0.00017
29610	Coverage	736575		187034		344774		445995		264876		312844		281918		392302		297838		976267
29611	Consensus	A	0.99977	A	1	A	1	A	1	A	1	A	1	A	1	A	1	A	1	A	0.99947
29611	iSNV	G	0.00023	NA		NA		NA		NA		NA		NA		NA		NA		G	0.00053
29611	Coverage	742901		188501		348492		449029		267862		315860		283962		396294		300567		985895
29612	Consensus	G	0.99933	G	1	G	0.99964	G	1	G	1	G	1	G	1	G	1	G	0.99982	G	1
29612	iSNV	T	0.00051	NA		T	0.00036	NA		NA		NA		NA		NA		A	0.00018	0
29612	Coverage	735071		186449		345188		444438		265274		312948		281102		392597		297353		976527
29613	Consensus	C	0.99932	C	1	C	1	C	1	C	1	C	0.99955	C	1	C	1	C	1	C	0.99985
29613	iSNV	A	0.00054	NA		NA		NA		NA		A	0.00045	NA		NA		NA		T	0.00015
29613	Coverage	740404		188393		349495		450474		267678		316237		284107		396032		300334		987607
29616	Consensus	C	0.99953	C	1	C	1	C	1	C	1	C	1	C	1	C	1	C	0.99728	C	1
29616	iSNV	A	0.00047	NA		0		0		0		0		0		0		T	0.00272	0
29616	Coverage	745913		190743		351863		451284		269802		316611		285026		401310		302593		991110
29618	Consensus	T	1	T	1	T	1	T	1	T	1	T	1	T	1	T	1	T	0.99967	T	0.99952
29618	iSNV	0		NA		NA		0		NA		NA		NA		0		A	0.00033	G	0.00048
29618	Coverage	950221		193244		350378		449794		268009		313924		302024		399981		301052		985509
29619	Consensus	G	0.99842	G	1	G	1	G	0.99977	G	1	G	0.99967	G	1	G	0.99961	G	0.99892	G	0.99972
29619	iSNV	T	0.00158	NA		NA		T	0.00023	NA		T	0.00033	NA		T	0.00039	T	0.00108	T	0.00028
29619	Coverage	954827		194087		351488		450782		268753		314762		302852		401051		301625		988555
29621	Consensus	G	0.99931	G	1	G	1	G	0.99981	G	1	G	1	G	1	G	0.99975	G	0.99938	G	0.9996
29621	iSNV	T	0.00043	NA		NA		A	0.00019	NA		NA		NA		A	0.00025	T	0.00062	A	0.00027
29621	Coverage	967207		196832		355686		453871		272887		318138		305716		404825		304332		998308
29622	Consensus	C	0.99937	C	1	C	1	C	1	C	1	C	1	C	1	C	1	C	1	C	0.9997
29622	iSNV	A	0.00044	NA		NA		NA		NA		NA		NA		NA		NA		A	0.00015
29622	Coverage	965703		196051		356599		453943		270536		318346		304921		395709		304105		1000059
29631	Consensus	G	0.99929	G	1	G	1	G	1	G	1	G	1	G	1	G	1	G	1	G	0.99987
29631	iSNV	T	0.00071	NA		NA		NA		NA		NA		NA		NA		NA		T	0.00013
29631	Coverage	962594		197549		349555		438313		266906		309286		296909		389891		295833		975643
29632	Consensus	A	0.99982	A	1	A	1	A	1	A	1	A	1	A	1	A	1	A	1	A	0.99985
29632	iSNV	G	0.00018	NA		NA		NA		NA		NA		NA		NA		NA		G	0.00015
29632	Coverage	953013		195786		346212		435266		264570		306895		294402		386565		293316		965690
29634	Consensus	G	0.99897	G	1	G	1	G	1	G	1	G	1	G	1	G	1	G	1	G	0.99972
29634	iSNV	T	0.00085	NA		NA		NA		NA		NA		NA		NA		NA		T	0.00014
29634	Coverage	944010		194484		343400		431475		262033		304747		290976		384286		289338		955103
29635	Consensus	C	0.99917	C	1	C	1	C	0.99976	C	0.99974	C	0.9998	C	0.99971	C	0.99968	C	0.99965	C	0.99953
29635	iSNV	A	0.00048	NA		NA		T	0.00024	T	0.00026	T	0.0002	T	0.00029	T	0.00032	T	0.00035	T	0.00033
29635	Coverage	942444		194255		343459		430472		262084		304205		291034		381717		288467		952721
29636	Consensus	C	0.99815	C	1	C	1	C	0.99976	C	1	C	1	C	0.99968	C	1	C	1	C	0.99975
29636	iSNV	A	0.00185	NA		NA		A	0.00024	NA		NA		A	0.00032	NA		NA		A	0.00025
29636	Coverage	938862		193818		343927		429723		261007		303492		289544		380468		287108		949340
29637	Consensus	T	0.9994	T	1	T	0.99964	T	0.99967	T	1	T	0.99969	T	0.99955	T	0.99951	T	0.99949	T	0.99955
29637	iSNV	C	0.00045	NA		C	0.00036	C	0.00033	NA		C	0.00031	C	0.00045	C	0.00049	C	0.00051	C	0.00045
29637	Coverage	937684		193518		344152		429113		260330		302688		289447		380220		286657		948073
29639	Consensus	C	0.99958	C	1	C	0.99721	C	0.99961	C	0.99957	C	0.99953	C	1	C	0.99904	C	1	C	0.99868
29639	iSNV	A	0.00028	NA		T	0.00279	T	0.00039	T	0.00043	T	0.00047	NA		T	0.00096	NA		T	0.00132
29639	Coverage	925787		191043		340741		423107		255211		297547		286195		372879		283329		937542
29644	Consensus	C	0.99978	C	1	C	1	C	1	C	0.99982	C	1	C	1	C	1	C	1	C	1
29644	iSNV	A	0.00022	NA		NA		NA		A	0.00018	NA		NA		NA		NA		0
29644	Coverage	846905		176749		433724		622574		307329		477031		450043		506995		464114		1148794
29645	Consensus	C	0.99723	C	1	C	0.99968	C	0.99973	C	0.99976	C	0.99969	C	0.9979	C	0.99975	C	0.9997	C	0.99898
29645	iSNV	A	0.00277	NA		A	0.00032	A	0.00027	A	0.00024	A	0.00031	T	0.00173	A	0.00025	A	0.0003	T	0.00071
29645	Coverage	842754		175851		432438		621372		303260		475766		448169		503753		465000		1144136
29648	Consensus	C	0.99839	C	1	C	0.99969	C	0.99954	C	0.99975	C	1	C	1	C	0.99959	C	0.99977	C	0.99961
29648	iSNV	A	0.00132	NA		A	0.00031	A	0.00027	A	0.00025	NA		NA		A	0.00023	A	0.00023	A	0.00023
29648	Coverage	814503		170300		416114		597955		292169		459363		434186		485240		450042		1103154
29649	Consensus	C	0.99572	C	1	C	0.99896	C	0.99944	C	0.99975	C	0.99935	C	0.99934	C	0.99963	C	0.99954	C	0.99945
29649	iSNV	A	0.00428	NA		T	0.00066	A	0.00042	A	0.00025	A	0.00033	A	0.00066	A	0.00037	A	0.00046	A	0.00036
29649	Coverage	812912		169830		416944		600469		291688		461556		435093		486861		450524		1102248
29650	Consensus	C	0.9922	C	0.99938	C	0.99919	C	0.99931	C	0.99964	C	0.99936	C	0.9992	C	0.99955	C	0.99943	C	0.99936
29650	iSNV	A	0.0078	A	0.00062	A	0.00057	A	0.00069	A	0.00036	A	0.00049	A	0.0008	A	0.00045	A	0.00057	A	0.00064
29650	Coverage	813735		170107		423322		610845		293320		470224		442769		507714		457498		1119884
29652	Consensus	A	1	A	1	A	0.99976	A	1	A	1	A	0.99976	A	0.99875	A	0.97109	A	0.99924	A	0.9939
29652	iSNV	0		NA		G	0.00024	0		NA		T	0.00024	G	0.00125	G	0.02891	G	0.00076	G	0.0061
29652	Coverage	813595		169629		429841		621727		298564		490843		452909		514764		471653		1131347
29653	Consensus	A	1	A	1	A	1	A	1	A	1	A	0.99946	A	1	A	0.99815	A	0.99981	A	1
29653	iSNV	0		NA		NA		NA		NA		T	0.00032	NA		T	0.00185	T	0.00019	0
29653	Coverage	842677		175283		451990		653032		314743		518648		474983		537879		494227		1189744
29654	Consensus	G	0.99878	G	1	G	0.99935	G	0.99977	G	1	G	0.9968	G	0.99979	G	0.99979	G	0.99949	G	0.99985
29654	iSNV	T	0.00122	NA		T	0.00065	T	0.00023	NA		A	0.003	T	0.00021	T	0.00021	T	0.00032	T	0.00015
29654	Coverage	852381		177494		457847		659969		319197		526070		480833		544161		501595		1202849
29657	Consensus	G	0.99567	G	1	G	0.99964	G	0.99964	G	1	G	0.99965	G	0.99956	G	0.99979	G	0.99961	G	0.99962
29657	iSNV	T	0.00433	NA		T	0.00036	T	0.00036	NA		T	0.00035	T	0.00044	T	0.00021	T	0.00039	T	0.00038
29657	Coverage	863152		180369		471812		675936		327113		538755		496193		565897		514180		1194112
29658	Consensus	G	0.99887	G	1	G	1	G	0.99982	G	1	G	0.99977	G	1	G	0.99975	G	0.99977	G	0.99941
29658	iSNV	T	0.00113	NA		NA		T	0.00018	NA		T	0.00023	NA		T	0.00025	T	0.00023	A	0.00038
29658	Coverage	857774		179408		469503		671710		325928		536013		493890		561894		512317		1185673
29662	Consensus	A	0.99941	A	1	A	0.99947	A	0.99956	A	0.99957	A	0.99942	A	0.99947	A	0.99953	A	0.99927	A	0.99947
29662	iSNV	G	0.00059	NA		G	0.00053	G	0.00044	G	0.00043	G	0.00043	G	0.00053	G	0.00047	G	0.00073	G	0.00053
29662	Coverage	840293		173679		455024		646335		320512		530569		486079		552297		504980		1180663
29663	Consensus	G	0.9989	G	1	G	0.99977	G	0.99968	G	1	G	0.99976	G	0.99974	G	0.99978	G	0.99976	G	0.99974
29663	iSNV	T	0.0011	NA		T	0.00023	T	0.00032	NA		T	0.00024	T	0.00026	T	0.00022	T	0.00024	T	0.00026
29663	Coverage	849459		175687		461897		646477		325154		539468		493188		559261		512643		1196291
29667	Consensus	C	0.99976	C	1	C	1	C	1	C	1	C	1	C	1	C	1	C	1	C	0.9998
29667	iSNV	A	0.00024	NA		NA		0		NA		NA		NA		NA		NA		A	0.0002
29667	Coverage	815577		169695		455526		641311		323259		534600		479427		544790		499141		1152293
29668	Consensus	A	1	A	1	A	1	A	1	A	0.98109	A	1	A	1	A	1	A	1	A	0.99987
29668	iSNV	NA		NA		NA		NA		G	0.01891	NA		NA		NA		NA		G	0.00013
29668	Coverage	796699		165493		445282		630907		316960		525396		469761		533918		488364		1125797
29671	Consensus	A	0.99928	A	1	A	0.99951	A	0.99542	A	0.99963	A	0.9993	A	0.99892	A	0.99899	A	0.99943	A	0.99835
29671	iSNV	G	0.00056	NA		G	0.00049	T	0.00415	G	0.00037	G	0.00048	G	0.00057	G	0.0007	G	0.00057	C	0.00081
29671	Coverage	760397		158708		420290		601580		309331		499496		445936		519765		462214		1056539
29672	Consensus	G	0.9978	G	1	G	0.99969	G	0.99971	G	1	G	0.99976	G	0.99965	G	1	G	0.99973	G	0.99949
29672	iSNV	T	0.0022	NA		T	0.00031	T	0.00029	NA		T	0.00024	T	0.00035	NA		T	0.00027	A	0.00027
29672	Coverage	752132		156945		417078		592670		301498		488375		439902		512326		455990		1037592
29673	Consensus	G	0.99917	G	1	G	1	G	0.99966	G	1	G	1	G	1	G	0.99979	G	1	G	0.99985
29673	iSNV	T	0.00065	NA		NA		T	0.00018	NA		NA		NA		A	0.00021	NA		T	0.00015
29673	Coverage	750826		156695		417071		591960		300784		487970		439014		510943		455073		1035579
29674	Consensus	C	0.99886	C	1	C	0.99974	C	0.99956	C	1	C	0.99954	C	0.99963	C	0.99974	C	0.99968	C	0.99954
29674	iSNV	A	0.0007	NA		T	0.00026	T	0.00026	NA		T	0.00024	T	0.00037	T	0.00026	T	0.00032	T	0.00027
29674	Coverage	741791		153951		413151		584906		298649		488556		435409		501219		451388		1024093
29676	Consensus	C	0.99956	C	1	C	1	C	0.99983	C	1	C	1	C	1	C	1	C	1	C	1
29676	iSNV	A	0.0003	NA		NA		T	0.00017	NA		NA		NA		NA		NA		0
29676	Coverage	737467		153274		411679		584281		300065		484091		435805		503727		449661		1021960
29677	Consensus	C	0.99726	C	1	C	0.99921	C	0.99977	C	0.99919	C	0.99979	C	0.99966	C	0.99957	C	0.99974	C	0.99885
29677	iSNV	A	0.00274	NA		T	0.00053	A	0.00023	T	0.00081	A	0.00021	A	0.00034	T	0.00043	A	0.00026	T	0.0009
29677	Coverage	722524		149022		406704		575039		290961		478503		430605		489799		444372		1004946
29681	Consensus	A	0.99984	A	1	A	1	A	1	A	1	A	1	A	1	A	1	A	1	A	0.99981
29681	iSNV	G	0.00016	NA		NA		NA		NA		NA		NA		NA		NA		G	0.00019
29681	Coverage	712068		145376		401514		558728		286479		475424		427717		477459		431552		986520
29682	Consensus	G	0.99878	G	0.9989	G	0.99973	G	0.99976	G	1	G	1	G	1	G	0.99971	G	1	G	0.99984
29682	iSNV	T	0.00122	T	0.0011	T	0.00027	T	0.00024	NA		NA		NA		T	0.00029	NA		T	0.00016
29682	Coverage	710715		145094		403728		560831		286958		477614		429022		479253		432641		987819
29685	Consensus	G	0.99889	G	1	G	0.99953	G	1	G	1	G	1	G	1	G	1	G	1	G	0.99981
29685	iSNV	T	0.00111	NA		T	0.00047	NA		NA		NA		NA		NA		NA		T	0.00019
29685	Coverage	663539		135297		369258		507444		268391		436578		389117		438385		394130		893230
29689	Consensus	C	0.99922	C	1	C	1	C	1	C	1	C	1	C	1	C	1	C	1	C	0.99954
29689	iSNV	A	0.00078	NA		NA		NA		NA		NA		NA		NA		NA		T	0.00031
29689	Coverage	617111		125674		346403		475828		254084		413789		362386		414088		364308		814771
29692	Consensus	C	0.99939	C	1	C	1	C	0.9996	C	0.99695	C	0.99868	C	0.99954	C	0.99967	C	0.99963	C	0.99943
29692	iSNV	T	0.0003	NA		NA		T	0.0004	T	0.00305	T	0.00132	T	0.00046	T	0.00033	T	0.00037	T	0.00057
29692	Coverage	587739		118842		331536		455826		241936		398516		346890		395180		345917		773109
29694	Consensus	G	0.99871	G	1	G	1	G	1	G	1	G	1	G	1	G	1	G	1	G	0.99979
29694	iSNV	T	0.00129	NA		NA		NA		NA		NA		NA		NA		NA		T	0.00021
29694	Coverage	590419		117452		325945		446743		240814		392391		346945		393848		346056		770335
29697	Consensus	C	0.99685	C	1	C	0.99956	C	0.99959	C	1	C	0.99959	C	0.99949	C	0.99967	C	0.9996	C	0.99958
29697	iSNV	A	0.00315	NA		A	0.00044	A	0.00041	NA		A	0.00041	A	0.00051	A	0.00033	A	0.0004	A	0.00042
29697	Coverage	560146		112103		324690		449453		234604		392949		340404		389352		337776		737262
29702	Consensus	G	0.99971	G	1	G	1	G	1	G	1	G	1	G	1	G	1	G	0.99968	G	1
29702	iSNV	T	0.00029	NA		NA		0		NA		NA		NA		NA		T	0.00032	0
29702	Coverage	535091		105930		308633		430139		225209		375609		323725		376597		317923		684733
29704	Consensus	C	0.99925	C	1	C	1	C	0.99972	C	1	C	1	C	1	C	1	C	1	C	1
29704	iSNV	A	0.00075	NA		NA		A	0.00028	NA		NA		NA		NA		NA		0
29704	Coverage	518772		101597		299951		421350		218548		366817		315891		366756		307731		661282
29705	Consensus	T	0.99956	T	1	T	1	T	0.99969	T	1	T	0.99969	T	0.99964	T	0.99964	T	0.99952	T	0.99961
29705	iSNV	C	0.00044	NA		NA		C	0.00031	NA		C	0.00031	C	0.00036	C	0.00036	C	0.00048	C	0.00039
29705	Coverage	514883		100246		297953		419322		216261		364582		313989		363662		305037		655696
29706	Consensus	G	0.9986	G	1	G	1	G	1	G	1	G	0.9997	G	1	G	1	G	1	G	0.99978
29706	iSNV	T	0.00118	NA		NA		NA		NA		A	0.0003	NA		NA		NA		T	0.00022
29706	Coverage	501324		96759		291609		410380		210159		357976		306461		355420		296624		638559
29710	Consensus	C	0.99761	C	1	C	1	C	1	C	1	C	1	C	1	C	1	C	1	C	0.99975
29710	iSNV	A	0.00239	NA		NA		NA		NA		NA		NA		NA		NA		A	0.00025
29710	Coverage	479213		89217		279630		395308		199470		345248		295764		339856		280688		603701
29711	Consensus	T	0.99928	T	1	T	1	T	0.99968	T	1	T	1	T	0.99964	T	0.99969	T	1	T	0.99969
29711	iSNV	A	0.00037	NA		NA		C	0.00032	NA		NA		C	0.00036	C	0.00031	NA		C	0.00031
29711	Coverage	471995		86800		274940		389837		195503		341722		289871		334432		275802		594257
29712	Consensus	C	0.99818	C	0.99968	C	1	C	0.99974	C	1	C	0.99881	C	1	C	1	C	1	C	0.99926
29712	iSNV	A	0.00182	A	0.00032	NA		A	0.00026	NA		T	0.00119	NA		NA		NA		T	0.00054
29712	Coverage	465790		85063		270754		385247		192978		338229		286330		330902		272089		584286
29713	Consensus	C	0.99676	C	0.99972	C	0.99962	C	0.99321	C	1	C	1	C	0.99859	C	1	C	1	C	0.99967
29713	iSNV	A	0.00324	A	0.00028	A	0.00038	T	0.00645	NA		NA		T	0.00087	NA		NA		A	0.00033
29713	Coverage	453409		81447		264595		377826		185733		331838		279299		319419		264167		568899
29715	Consensus	A	1	A	0.9994	A	1	A	0.99963	A	1	A	0.99729	A	1	A	1	A	1	A	1
29715	iSNV	0		G	0.0006	NA		G	0.00037	NA		G	0.00271	NA		NA		NA		0
29715	Coverage	437728		78057		254713		363574		180062		298335		268251		310347		252577		542078
29717	Consensus	G	0.99597	G	0.99969	G	1	G	0.99956	G	1	G	1	G	0.99952	G	1	G	1	G	0.99964
29717	iSNV	T	0.00403	T	0.00031	NA		T	0.00044	NA		NA		T	0.00048	NA		NA		T	0.00036
29717	Coverage	418625		73393		240039		342812		171972		281362		253826		299155		238627		499922
29718	Consensus	G	0.9982	G	1	G	1	G	1	G	1	G	1	G	1	G	1	G	1	G	0.99968
29718	iSNV	T	0.0018	NA		NA		NA		NA		NA		NA		NA		NA		T	0.00032
29718	Coverage	408914		70935		232610		331178		168085		274192		247260		292579		232316		483257
29719	Consensus	A	1	A	0.9988	A	1	A	1	A	1	A	1	A	1	A	0.99252	A	1	A	1
29719	iSNV	0		T	0.0012	0		0		0		0		0		G	0.00748	0		0
29719	Coverage	408092		70673		232872		331778		168529		275571		247397		292177		232150		483330
29720	Consensus	G	0.99923	G	0.99856	G	0.99921	G	0.99934	G	1	G	0.99889	G	0.99959	G	1	G	1	G	1
29720	iSNV	T	0.00056	T	0.00144	T	0.00079	T	0.00066	NA		T	0.00111	T	0.00041	NA		NA		0
29720	Coverage	404170		69249		231321		329825		165809		271853		245695		289144		229130		479236
29721	Consensus	C	0.99854	C	0.99961	C	0.99947	C	0.99946	C	1	C	0.99946	C	0.99914	C	0.99922	C	0.99895	C	0.99898
29721	iSNV	T	0.00093	T	0.00039	T	0.00053	T	0.00054	NA		T	0.00054	T	0.00086	T	0.00078	T	0.00085	T	0.00078
29721	Coverage	381398		64427		223691		319425		157588		265727		238601		276124		221162		461522
29722	Consensus	A	0.99982	A	1	A	1	A	1	A	1	A	1	A	1	A	1	A	1	A	0.99982
29722	iSNV	G	0.00018	NA		NA		NA		NA		NA		NA		NA		NA		G	0.00018
29722	Coverage	374934		62796		220305		315164		154222		262709		235689		272564		217268		452866
29723	Consensus	G	0.9993	G	1	G	0.9995	G	1	G	1	G	1	G	1	G	1	G	0.99969	G	0.9998
29723	iSNV	T	0.0007	NA		T	0.0005	NA		NA		NA		NA		NA		T	0.00031	T	0.0002
29723	Coverage	368170		62225		214274		306337		152849		254738		229317		270306		210738		437790
29724	Consensus	C	0.99832	C	0.99964	C	1	C	0.99957	C	0.99941	C	0.99959	C	0.9995	C	0.99944	C	0.99931	C	0.99916
29724	iSNV	T	0.00113	T	0.00036	NA		T	0.00043	T	0.00059	T	0.00041	T	0.0005	T	0.00056	T	0.00069	T	0.00064
29724	Coverage	363833		60935		210926		300190		152110		250700		225817		267975		207548		427166
29725	Consensus	G	0.99889	G	1	G	1	G	1	G	1	G	1	G	1	G	1	G	0.99971	G	0.99971
29725	iSNV	A	0.00077	NA		NA		NA		NA		NA		NA		NA		A	0.00029	A	0.00029
29725	Coverage	362890		60642		211108		300301		151964		251241		225430		267812		206794		425425
29727	Consensus	G	0.99953	G	1	G	1	G	1	G	1	G	1	G	1	G	1	G	1	G	0.99983
29727	iSNV	T	0.00024	NA		NA		NA		NA		NA		NA		NA		NA		A	0.00017
29727	Coverage	361995		60059		211810		300971		151607		252084		225111		267552		206074		424251
29729	Consensus	G	0.99926	G	1	G	1	G	1	G	0.99975	G	1	G	1	G	1	G	0.99969	G	0.99971
29729	iSNV	A	0.0004	NA		NA		NA		A	0.00025	NA		NA		NA		A	0.00031	A	0.00029
29729	Coverage	358931		58711		210345		298989		150922		243416		222829		266801		203222		415502
29794	Consensus	0		0		0		T	1	T	1	T	1	T	1	T	1	T	0.91661	T	1
29794	iSNV	NA		NA		NA		NA		NA		NA		NA		NA		C	0.08339	NA
29794	Coverage	NA		NA		NA		255		327		804		443		172		3034		582
29849	Consensus	0		0		0		G	1	G	1	G	1	A	0.66142	G	1	G	1	G	1
29849	iSNV	NA		NA		NA		0		0		0		G	0.33858	0		0		0
29849	Coverage	NA		NA		NA		338		802		974		508		500		3118		1364
29851	Consensus	0		0		0		C	1	C	1	C	1	C	1	C	1	C	0.99803	C	0.99702
29851	iSNV	NA		NA		NA		NA		NA		NA		NA		NA		T	0.00197	T	0.00298
29851	Coverage	NA		NA		NA		332		786		970		498		492		3049		1344
29864	Consensus	0		0		0		C	1	C	1	C	1	C	0.82305	C	1	C	1	C	1
29864	iSNV	NA		NA		NA		NA		0		0		T	0.17696	NA		0		0
29864	Coverage	NA		NA		NA		314		714		932		486		497		2938		1265

## Sheet: Primer regions
Nt pos.	Data type	C1D1		C1D3		C1D5		C2D1		C2D3		C2D5		C3D1		C3D3		C3D5		SEED
2360	Consensus	C	1	C	0.98288	C	0.98569	C	0.99157	C	0.98976	C	0.98741	C	0.98721	C	0.9915	C	1	C	0.99241
2360	iSNV	NA		T	0.01712	T	0.01431	T	0.00843	T	0.01024	T	0.01259	T	0.01279	T	0.0085	NA		T	0.00759
2360	Coverage	201		11393		1048		2160		1174		1588		1408		1883		948		2503
2471	Consensus	C	1	C	1	C	1	C	0.99129	C	0.99504	C	1	C	1	C	1	C	1	C	0.99369
2471	iSNV	NA		NA		NA		T	0.00871	T	0.00496	NA		NA		NA		NA		T	0.00631
2471	Coverage	2602		11135		12483		24224		20768		16679		11100		22966		14657		27101
4058	Consensus	C	0.99634	C	0.99779	C	1	0		C	1	C	1	C	1	0		C	1	C	1
4058	iSNV	A	0.00366	A	0.00221	NA		NA		NA		NA		NA		NA		NA		NA
4058	Coverage	2184		2266		10839		NA		15997		10424		8968		NA		6245		966
4069	Consensus	C	0.99785	C	1	C	1	C	1	C	1	C	1	C	0.9988	0		C	1	C	1
4069	iSNV	A	0.00215	NA		NA		NA		NA		NA		A	0.0012	NA		NA		NA
4069	Coverage	1396		1499		8166		78		13853		9362		6677		NA		4825		1092
4070	Consensus	C	0.99483	C	1	C	1	C	1	C	1	C	1	C	0.99894	C	1	C	1	C	1
4070	iSNV	A	0.00517	NA		NA		NA		NA		NA		A	0.00106	NA		NA		NA
4070	Coverage	1354		1461		8086		88		13663		9293		6632		51		4735		1124
6130	Consensus	C	0.99472	0		C	1	C	1	C	1	C	1	C	1	C	1	C	0.99698	C	1
6130	iSNV	A	0.00528	NA		NA		NA		NA		NA		NA		NA		A	0.00302	NA
6130	Coverage	379		NA		2210		4915		6982		8258		2693		174		1654		11840
8271	Consensus	C	1	C	1	C	1	C	1	C	1	C	0.9956	C	1	C	1	C	1	C	0.99805
8271	iSNV	NA		NA		NA		NA		NA		A	0.0044	NA		NA		NA		A	0.00195
8271	Coverage	342		75		9555		2070		7171		3186		4199		2076		3048		3600
10085	Consensus	C	1	C	1	C	1	C	1	C	1	C	1	C	1	C	0.88876	C	1	C	1
10085	iSNV	NA		NA		0		0		0		0		0		T	0.11124	0		0
10085	Coverage	71		75		5444		3779		6038		8038		6140		2562		3471		3535
10086	Consensus	G	1	G	1	G	1	G	0.99869	G	1	G	1	G	1	G	1	G	0.99857	G	1
10086	iSNV	NA		NA		NA		A	0.00131	NA		NA		NA		NA		T	0.00143	NA
10086	Coverage	81		81		5476		3818		6130		8137		6165		2603		3490		3574
12047	Consensus	T	1	T	1	T	1	T	0.98548	T	1	T	1	T	0.9881	T	1	T	1	T	1
12047	iSNV	NA		NA		NA		C	0.01452	NA		NA		C	0.0119	NA		NA		NA
12047	Coverage	216		826		3229		4478		2205		3006		2607		4788		1851		5748
18410	Consensus	G	0.99721	G	1	G	1	G	0.99905	G	1	G	1	G	1	G	1	G	1	G	1
18410	iSNV	T	0.00279	NA		NA		T	0.00095	NA		NA		NA		NA		NA		NA
18410	Coverage	716		799		2625		6327		10718		9972		2451		2261		1592		10851
24538	Consensus	0		0		A	0.70952	A	0.80327	A	1	G	0.69767	A	0.94395	A	0.84507	A	0.95605	A	0.96588
24538	iSNV	NA		NA		G	0.29048	G	0.19673	NA		A	0.30233	G	0.05605	G	0.15493	G	0.04395	G	0.03412
24538	Coverage	NA		NA		12906		2512		89		344		9493		994		5165		12338
28312	Consensus	C	1	C	1	C	1	C	1	C	1	C	1	C	1	C	1	C	0.99955	C	0.9995
28312	iSNV	NA		NA		NA		NA		NA		NA		NA		NA		T	0.00045	T	0.0005
28312	Coverage	11380		19867		30869		60777		30453		74476		43013		27722		33031		47983
28317	Consensus	C	0.99744	C	1	C	0.99959	C	0.99939	C	1	C	0.99953	C	0.999	C	1	C	0.99936	C	0.99965
28317	iSNV	T	0.00256	NA		T	0.00041	T	0.00061	NA		T	0.00047	T	0.00066	NA		T	0.00064	T	0.00035
28317	Coverage	32128		29100		33776		70871		39784		82368		47033		42984		36128		48149
28318	Consensus	G	0.99447	G	1	G	1	G	0.9993	G	1	G	0.99924	G	0.99956	G	1	G	0.99903	G	0.9991
28318	iSNV	T	0.00553	NA		NA		A	0.00042	NA		A	0.00043	A	0.00044	NA		T	0.00056	A	0.00057
28318	Coverage	32068		29055		34689		73349		39678		85092		47934		42938		37225		48893
28320	Consensus	T	1	T	1	T	1	T	0.99974	T	1	T	1	T	1	T	1	T	0.99964	T	1
28320	iSNV	NA		NA		NA		C	0.00026	NA		NA		NA		NA		C	0.00036	NA
28320	Coverage	32329		29238		35830		75763		39600		88379		49415		43273		38830		49558
28321	Consensus	G	1	G	1	G	1	G	0.99948	G	1	G	1	G	1	G	1	G	0.99955	G	1
28321	iSNV	NA		NA		NA		T	0.00027	NA		NA		NA		NA		A	0.00045	NA
28321	Coverage	32616		29474		37225		78758		40007		92151		50957		43681		40430		50528
28322	Consensus	C	1	C	1	C	1	C	1	C	1	C	0.9997	C	0.99971	C	1	C	1	C	1
28322	iSNV	NA		NA		NA		NA		NA		T	0.0003	T	0.00029	NA		NA		NA
28322	Coverage	32986		29870		38366		80260		41231		93601		51641		44446		43195		51681
28324	Consensus	T	1	T	1	T	1	T	0.99962	T	1	T	0.9997	T	0.99959	T	1	T	1	T	1
28324	iSNV	NA		NA		NA		C	0.00038	NA		C	0.0003	C	0.00041	NA		NA		NA
28324	Coverage	34134		31393		38828		81116		41156		94443		44109		44221		353714		33732
28325	Consensus	G	1	G	0.99641	G	0.99946	G	0.99976	G	1	G	0.99954	G	1	G	1	G	1	G	1
28325	iSNV	NA		T	0.00359	T	0.00054	T	0.00024	NA		T	0.00046	NA		NA		NA		NA
28325	Coverage	34451		31748		39102		81785		41326		95358		44299		44608		354766		34108
28326	Consensus	T	1	T	1	T	1	T	0.99967	T	0.99836	T	0.99772	T	0.99624	T	0.99155	T	0.99001	T	1
28326	iSNV	NA		NA		NA		C	0.00033	C	0.00164	C	0.00228	C	0.00376	C	0.00845	C	0.00999	NA
28326	Coverage	34493		31786		39205		82062		40343		95677		43338		44502		352441		34182
28327	Consensus	G	0.9976	G	1	G	1	G	1	G	1	G	0.99973	G	1	G	1	G	0.9997	G	1
28327	iSNV	T	0.0024	NA		NA		NA		NA		T	0.00027	NA		NA		T	0.0003	NA
28327	Coverage	34630		32114		39527		82706		40937		96651		43606		44788		352407		34179
28328	Consensus	A	0.99957	A	0.99963	A	1	A	1	A	1	A	1	A	1	A	1	A	1	A	1
28328	iSNV	G	0.00043	G	0.00037	NA		NA		NA		NA		NA		NA		0		NA
28328	Coverage	34648		32308		39694		82699		41409		96882		43611		44750		350702		34670
28329	Consensus	C	0.99922	C	1	C	1	C	1	C	1	C	0.99977	C	1	C	1	C	1	C	1
28329	iSNV	A	0.00078	NA		NA		NA		NA		T	0.00023	NA		NA		NA		NA
28329	Coverage	34693		32385		39457		82294		41331		96181		43288		44483		348476		32894
28458	Consensus	T	1	T	0.59439	T	1	T	0.99949	T	1	T	1	T	1	T	1	T	0.99517	T	1
28458	iSNV	NA		C	0.40562	NA		C	0.00051	NA		NA		NA		NA		C	0.00483	NA
28458	Coverage	7593		15246		58715		74053		42135		53061		21253		27713		19050		86629
28459	Consensus	T	1	T	0.97689	T	1	T	1	T	1	T	1	T	1	T	0.99949	T	1	T	1
28459	iSNV	NA		C	0.02311	NA		NA		NA		NA		NA		C	0.00051	NA		NA
28459	Coverage	8290		15664		56055		71710		49106		53463		21624		31112		19330		83012
28461	Consensus	C	1	C	1	C	1	C	0.99901	C	0.99595	C	0.99945	C	0.99914	C	0.99774	C	0.98948	C	0.99935
28461	iSNV	NA		NA		NA		T	0.00099	T	0.00371	T	0.00055	T	0.00086	T	0.00182	T	0.01052	T	0.00065
28461	Coverage	10721		18561		42719		56717		53628		47207		19702		34545		15801		61528
28462	Consensus	A	1	A	1	A	0.99911	A	1	A	1	A	1	A	1	A	0.9995	A	1	A	1
28462	iSNV	NA		NA		C	0.00089	NA		NA		NA		NA		G	0.0005	NA		NA
28462	Coverage	11863		20017		17949		29296		64527		45175		15718		42315		9378		8597
28463	Consensus	G	0.99471	G	0.96624	G	1	G	0.99908	G	0.99964	G	0.99954	G	0.99893	G	0.99744	G	0.99244	G	1
28463	iSNV	T	0.00529	T	0.03376	NA		T	0.00092	T	0.00036	T	0.00046	T	0.00056	A	0.00209	T	0.00756	NA
28463	Coverage	12864		21723		18154		29397		78491		45277		15945		51587		9155		8351
28464	Consensus	G	0.63827	G	0.86515	G	0.99451	G	0.99815	G	0.99933	G	0.99912	G	0.99854	G	0.99731	G	0.97986	G	1
28464	iSNV	T	0.36173	T	0.10038	T	0.00549	T	0.00094	T	0.00067	T	0.00088	T	0.00085	T	0.00188	T	0.02014	NA
28464	Coverage	14170		22306		18203		29717		80761		45277		16409		52693		9714		8301
28465	Consensus	A	1	A	0.97658	A	0.99955	A	0.99877	A	1	A	1	A	1	A	0.99921	A	1	A	1
28465	iSNV	NA		C	0.01196	T	0.00045	T	0.00073	NA		NA		NA		G	0.00079	NA		NA
28465	Coverage	15230		23493		20012		34121		88581		51736		18633		58266		10812		8369
28466	Consensus	G	1	G	0.91983	G	0.99553	G	0.99686	G	0.99943	G	0.9989	G	0.99756	G	0.99662	G	0.96504	G	0.99917
28466	iSNV	NA		T	0.08017	T	0.00447	T	0.00214	T	0.00057	T	0.00081	T	0.00151	T	0.0024	T	0.02476	C	0.00083
28466	Coverage	16366		24898		21032		36905		95117		55398		20492		63321		11891		8396
28467	Consensus	T	1	T	0.98624	T	0.99553	T	0.99909	T	0.99963	T	0.99927	T	0.99887	T	0.99898	T	0.99379	T	1
28467	iSNV	NA		C	0.01376	C	0.00447	C	0.00091	C	0.00037	C	0.00073	C	0.00113	C	0.00102	C	0.00621	NA
28467	Coverage	17266		25517		21255		37375		97409		55909		21161		65404		12399		8383
28468	Consensus	C	0.99733	C	1	C	0.99926	C	0.99912	C	0.99975	C	1	C	1	C	1	C	1	C	1
28468	iSNV	A	0.00267	NA		T	0.00074	T	0.00088	T	0.00025	NA		NA		NA		NA		NA
28468	Coverage	19125		26150		22963		41893		103559		61182		23633		72192		13801		8465
28469	Consensus	C	0.99379	C	1	C	1	C	0.99858	C	0.99951	C	0.99719	C	0.99882	C	0.99854	C	0.99495	C	1
28469	iSNV	A	0.00621	NA		NA		T	0.00067	T	0.00049	T	0.00227	T	0.00078	T	0.00116	T	0.00505	NA
28469	Coverage	20961		28694		27218		53684		116531		75491		29621		86416		16258		10625
28470	Consensus	G	0.9954	G	0.98743	G	0.99732	G	0.99545	G	0.99841	G	0.99563	G	0.99625	G	0.99646	G	0.96404	G	0.99864
28470	iSNV	A	0.00256	A	0.01257	A	0.00215	A	0.00315	A	0.00087	C	0.00186	A	0.00318	A	0.00238	A	0.02339	A	0.00136
28470	Coverage	22635		30884		30272		58662		129261		82413		33041		97296		17910		11741
28471	Consensus	C	0.99834	C	0.97955	C	0.9993	C	0.99787	C	0.99747	C	0.99919	C	0.99856	C	0.99811	C	0.99366	C	1
28471	iSNV	A	0.00166	T	0.02045	T	0.0007	T	0.00138	A	0.00212	T	0.0006	T	0.00144	T	0.00123	T	0.00634	NA
28471	Coverage	24048		34986		38539		81604		148762		107088		43019		121057		21782		13690
28472	Consensus	C	0.9954	C	1	C	1	C	0.99972	C	1	C	1	C	0.99964	C	1	C	1	C	1
28472	iSNV	A	0.0046	NA		NA		A	0.00028	NA		NA		A	0.00036	NA		NA		NA
28472	Coverage	26310		39482		50181		117312		171521		146681		58273		149377		25929		18287
28585	Consensus	C	0.9967	C	1	C	1	C	1	C	1	C	1	C	1	C	1	C	1	C	0.99966
28585	iSNV	A	0.0033	NA		NA		NA		NA		NA		NA		NA		NA		T	0.00034
28585	Coverage	4237		1547		3018		7801		5722		2122		2106		3139		2428		41009
28587	Consensus	C	0.9958	C	0.99337	C	0.99046	C	0.996	C	0.94993	C	0.9959	C	1	C	1	C	1	C	0.99267
28587	iSNV	A	0.0042	T	0.00663	T	0.00954	T	0.004	T	0.05007	T	0.0041	NA		NA		NA		T	0.00733
28587	Coverage	6905		2716		4823		9759		7750		3658		3231		5087		3901		38098
28597	Consensus	C	0.9992	C	1	C	1	C	0.99944	C	1	C	1	C	1	C	1	C	1	C	1
28597	iSNV	A	0.0008	NA		NA		T	0.00056	NA		NA		NA		NA		NA		NA
28597	Coverage	25069		10298		17338		23266		15711		11448		12582		18031		13995		35927
29733	Consensus	G	1	G	1	G	1	G	1	G	0.99721	G	0.99872	G	1	G	0.99874	G	0.99576	G	0.99489
29733	iSNV	NA		NA		NA		NA		A	0.00279	C	0.00128	NA		C	0.00126	C	0.00424	A	0.00511
29733	Coverage	123		370		1491		4392		1828		3206		2949		4045		2455		4381
29734	Consensus	G	1	G	0.57143	G	0.99727	G	0.9354	G	0.99034	G	0.98973	G	1	G	1	G	0.94343	G	1
29734	iSNV	NA		T	0.42857	C	0.00273	T	0.0646	A	0.00966	A	0.00545	NA		NA		T	0.05657	NA
29734	Coverage	105		364		1494		4326		1827		3188		2885		3980		2377		4303
29735	Consensus	T	1	T	1	T	1	T	0.99836	T	1	T	1	T	1	T	0.9987	T	0.9978	T	1
29735	iSNV	NA		NA		NA		A	0.00164	NA		NA		NA		A	0.0013	A	0.0022	NA
29735	Coverage	106		361		1501		4307		1835		3213		2823		3856		2293		4236
29736	Consensus	A	1	A	1	A	1	A	0.99863	A	0.99666	A	1	A	0.9889	A	0.99616	A	0.98883	A	0.92098
29736	iSNV	NA		NA		NA		C	0.00137	T	0.00334	NA		G	0.0111	G	0.00384	G	0.01117	C	0.07902
29736	Coverage	98		358		1501		3686		1506		3078		2118		3132		1889		4150
29737	Consensus	G	1	G	1	G	0.92802	G	0.9058	G	0.92394	G	1	G	0.93222	G	1	G	0.90433	G	0.99872
29737	iSNV	NA		NA		T	0.07198	T	0.0942	T	0.07606	NA		T	0.06323	NA		T	0.08941	C	0.00128
29737	Coverage	89		355		1523		3735		1485		3020		2022		3019		1794		4003
29738	Consensus	C	1	C	0.99417	C	1	C	1	C	0.99706	C	0.96248	C	0.9893	C	1	C	1	C	0.95664
29738	iSNV	NA		T	0.00583	NA		NA		G	0.00294	T	0.03618	A	0.0107	NA		NA		T	0.04081
29738	Coverage	73		343		1563		3885		1384		3009		2018		2873		1778		3967
29739	Consensus	A	1	A	1	A	0.99801	A	1	A	0.99551	A	0.99724	A	0.98798	A	1	A	0.98451	A	0.95055
29739	iSNV	NA		NA		T	0.00199	NA		T	0.00225	T	0.00276	G	0.00522	NA		G	0.00894	T	0.04304
29739	Coverage	64		333		1510		3714		1338		2908		1914		2768		1678		3741
29740	Consensus	T	1	T	1	T	1	T	1	T	1	T	1	T	0.99315	T	1	T	0.9942	T	0.98669
29740	iSNV	NA		NA		NA		NA		NA		NA		A	0.00422	NA		G	0.0029	C	0.00966
29740	Coverage	62		333		1628		3930		1373		3001		1952		2892		1749		3832
29741	Consensus	C	1	T	1	C	1	C	1	C	1	C	0.99805	C	0.98072	C	1	C	1	C	0.90527
29741	iSNV	NA		NA		NA		NA		NA		G	0.00195	A	0.01681	NA		NA		T	0.09473
29741	Coverage	61		327		1758		4183		1444		3164		2054		3025		1800		3948
29742	Consensus	A	1	A	1	A	0.99606	A	1	A	0.99715	A	0.99714	A	0.99323	A	1	A	0.9971	A	0.95502
29742	iSNV	NA		NA		G	0.00394	NA		C	0.00285	G	0.00286	T	0.00677	NA		T	0.0029	G	0.04208
29742	Coverage	57		319		1781		4195		1413		3154		1974		2963		1737		3803
29743	Consensus	C	1	C	1	C	0.99452	C	1	C	0.97434	C	0.9587	C	0.9736	C	1	C	1	C	0.92113
29743	iSNV	NA		NA		A	0.00548	NA		T	0.02281	T	0.03909	T	0.01827	NA		NA		T	0.07248
29743	Coverage	54		316		1838		4338		1410		3188		1973		2956		1703		3754
29744	Consensus	0		T	1	T	0.99731	T	1	T	0.99713	T	0.85841	T	0.99409	T	0.79944	T	0.98473	T	0.95249
29744	iSNV	NA		NA		C	0.00269	NA		G	0.00287	C	0.14159	A	0.00591	A	0.20056	C	0.00916	C	0.04525
29744	Coverage	NA		307		1861		4293		1401		3074		1895		2873		1637		3594
29745	Consensus	0		C	1	C	0.99631	C	1	C	1	C	1	C	0.98321	C	1	C	0.99542	C	0.96583
29745	iSNV	NA		NA		T	0.00369	NA		NA		NA		A	0.01679	NA		G	0.00458	A	0.02661
29745	Coverage	NA		295		1932		4622		1361		3143		1945		2811		1589		3570
29746	Consensus	0		A	0.99301	A	0.99235	A	0.99462	A	1	A	0.99873	A	0.99015	A	1	A	0.98777	A	1
29746	iSNV	NA		G	0.00699	G	0.00765	G	0.00538	NA		T	0.00127	G	0.00985	NA		G	0.01223	NA
29746	Coverage	NA		286		1963		4652		1415		3174		1930		2872		1560		3509
29747	Consensus	0		G	1	G	0.9854	G	0.93553	G	0.80029	G	1	G	0.99167	G	0.87622	G	0.91114	G	0.99208
29747	iSNV	NA		NA		T	0.0146	T	0.06447	T	0.1903	NA		A	0.00833	T	0.12378	T	0.07294	A	0.00792
29747	Coverage	NA		284		1997		4751		1444		3182		1893		2918		1515		3424
29748	Consensus	0		C	1	C	0.99409	C	0.97337	C	1	C	1	C	0.9403	C	0.9547	C	0.99791	C	0.94999
29748	iSNV	NA		NA		A	0.00591	T	0.02663	NA		NA		T	0.05764	T	0.0453	G	0.00209	T	0.05001
29748	Coverage	NA		281		2092		5002		1472		3270		1956		3007		1544		3450
29749	Consensus	0		G	0.99259	G	0.98689	G	1	G	1	G	1	G	0.99417	G	1	G	1	G	0.95261
29749	iSNV	NA		A	0.00741	T	0.01117	NA		NA		NA		T	0.00583	NA		NA		A	0.04739
29749	Coverage	NA		270		2111		5301		1835		3348		2147		3426		1787		3397
29782	Consensus	0		0		0		C	1	C	1	C	1	T	1	C	1	C	0.78715	C	1
29782	iSNV	NA		NA		NA		NA		NA		0		0		NA		T	0.21285	0
29782	Coverage	NA		NA		NA		262		277		720		440		80		2584		588
29783	Consensus	0		0		0		A	1	A	1	A	1	G	1	A	1	A	0.78748	A	1
29783	iSNV	NA		NA		NA		NA		NA		0		0		NA		G	0.21252	0
29783	Coverage	NA		NA		NA		273		310		729		443		86		2588		585
29784	Consensus	0		0		0		A	1	A	1	A	1	T	1	A	1	A	0.7872	A	1
29784	iSNV	NA		NA		NA		NA		NA		0		0		NA		T	0.2128	0
29784	Coverage	NA		NA		NA		275		312		736		447		116		2594		588
29788	Consensus	0		0		0		T	1	T	1	T	1	T	1	T	1	T	0.85839	T	1
29788	iSNV	NA		NA		NA		NA		NA		NA		NA		NA		G	0.14161	NA
29788	Coverage	NA		NA		NA		281		317		768		451		136		3093		603
